# Supplementary material for: 5-Chloro-2-hy­droxy­benzaldehyde thio­semicarbazone
Source: Acta Crystallogr Sect E Struct Rep Online. 2010 Oct 30;66(Pt 11):o2981. doi: 10.1107/S1600536810043448 (PMC3009088; doi:10.1107/S1600536810043448)
Supplement: Supplementary file 1 [file e-66-o2981-sup1.cif]

##############################################################################
###                                                                        ###
###        Electronic paper (Acta Crystallographica Section E)             ###
###                                                                        ###
##############################################################################
#                                                                            #
# This CIF contains the data in a paper accepted for publication in Acta     #
# Crystallographica Section E. It conforms to the requirements of Notes      #
# for Authors for Section E, and has been peer reviewed under the auspices   #
# of the IUCr Commission on Journals.                                        #
#                                                                            #
# Full details of the Crystallographic Information File format               #
# are given in the paper "The Crystallographic Information File (CIF):       #
# a New Standard Archive File for Crystallography" by S. R. Hall, F. H.      #
# Allen and I. D. Brown [Acta Cryst. (1991), A47, 655-685].                  #
#                                                                            #
# The current version of the core CIF dictionary is obtainable from          #
# ftp://ftp.iucr.org/pub/cif_core.dic. The current version number is 2.4.    #
#                                                                            #
# Software is freely available for graphical display of the structure(s) in  #
# this CIF.  For information consult the CIF home page http://www.iucr.org/  #
# cif/home.html                                                              #
#                                                                            #
# This file may be used for bona fide research purposes within the           #
# scientific community so long as proper attribution is given to the journal # 
# article from which it was obtained.                                        #
#                                                                            #
##############################################################################
                                             
data_global
_audit_creation_method     'PLATON <TABLE ACC> option'
_journal_date_recd_electronic     2010-10-24
_journal_date_accepted     2010-10-25
_journal_name_full     'Acta Crystallographica, Section E'
_journal_year     2010
_journal_volume     66
_journal_issue     11
_journal_page_first     o2981
_journal_page_last     o2981
_journal_paper_category     QO
_journal_coeditor_code     IS2621
_publ_contact_author_name     'Dr Mehmet Akkurt'
_publ_contact_author_address
;
Department of Physics
Faculty of Arts and Sciences
Erciyes University
38039 Kayseri
Turkey
;
_publ_contact_author_email     akkurt@erciyes.edu.tr
_publ_contact_author_fax     '+90-352-4374933'
_publ_contact_author_phone     '+90-352-4374901 ext. 33106'
_publ_section_title
;
5-Chloro-2-hydroxybenzaldehyde thiosemicarbazone
;
loop_
    _publ_author_name
    _publ_author_address
    'Hadi Kargar'
;
Department of Chemistry
School of Science
Payame Noor University (PNU)
Ardakan
Yazd
Iran
;
    'Reza Kia'
;
Department of Chemistry
Science and Research Branch
Islamic Azad University
Tehran
Iran
;
    'Mehmet Akkurt'
;
Department of Physics
Faculty of Arts and Sciences
Erciyes University
38039 Kayseri
Turkey
;
    'Orhan B\"uy\"ukg\"ung\"or'
;
Department of Physics
Faculty of Arts and Sciences
Ondokuz May\?is University
55139 Samsun
Turkey
;
data_I
_chemical_name_systematic
;
5-Chloro-2-hydroxybenzaldehyde thiosemicarbazone
;
_chemical_name_common     ?
_chemical_formula_moiety     'C8 H8 Cl N3 O S'
_chemical_formula_sum     'C8 H8 Cl N3 O S'
_chemical_formula_structural     ?
_chemical_formula_iupac     'C8 H8 Cl N3 O S'
_chemical_formula_weight     229.69
_chemical_melting_point     ?
_symmetry_cell_setting     monoclinic
_symmetry_space_group_name_H-M     'P 21/c'
_symmetry_space_group_name_Hall     '-P 2ybc'
loop_
    _symmetry_equiv_pos_site_id
    _symmetry_equiv_pos_as_xyz
    1 x,y,z
    2 -x,1/2+y,1/2-z
    3 -x,-y,-z
    4 x,1/2-y,1/2+z
_cell_length_a     5.8303(4)
_cell_length_b     23.6579(17)
_cell_length_c     7.5893(5)
_cell_angle_alpha     90
_cell_angle_beta     104.164(6)
_cell_angle_gamma     90
_cell_volume     1014.99(12)
_cell_formula_units_Z     4
_cell_measurement_reflns_used     8344
_cell_measurement_theta_min     1.72
_cell_measurement_theta_max     26.18
_cell_measurement_temperature     296
_cell_special_details
;
;
_exptl_crystal_description     prism
_exptl_crystal_colour     colourless
_exptl_crystal_size_max     0.520
_exptl_crystal_size_mid     0.330
_exptl_crystal_size_min     0.080
_exptl_crystal_size_rad     ?
_exptl_crystal_density_diffrn     1.503
_exptl_crystal_density_meas     ?
_exptl_crystal_density_method     'not measured'
_exptl_crystal_F_000     472
loop_
    _exptl_crystal_face_index_h
    _exptl_crystal_face_index_k
    _exptl_crystal_face_index_l
    _exptl_crystal_face_perp_dist
    0 -1 0 0.0729
    0 1 0 0.1053
    7 -15 -6 0.1680
    -14 3 10 0.1794
    -7 18 16 0.3194
    3 29 -17 0.3360
    -6 -27 -2 0.2827
    2 -4 1 0.4727
    1 -5 -3 0.1824
    1 -28 -2 0.0708
    -8 23 3 0.2542
    11 -10 -11 0.1683
_exptl_absorpt_coefficient_mu     0.551
_exptl_absorpt_correction_type     integration
_exptl_absorpt_process_details     '(X-RED32; Stoe & Cie, 2002)'
_exptl_absorpt_correction_T_min     0.763
_exptl_absorpt_correction_T_max     0.957
_exptl_special_details
;
;
_diffrn_ambient_temperature     296
_diffrn_radiation_type     'Mo K\a'
_diffrn_radiation_wavelength     0.71073
_diffrn_radiation_monochromator     'plane graphite'
_diffrn_measurement_device_type     'Stoe IPDS II'
_diffrn_measurement_device     '2-circle goniometer'
_diffrn_measurement_method     \w
_diffrn_detector_area_resol_mean     6.67
_diffrn_reflns_number     4469
_diffrn_reflns_av_R_equivalents     0.0511
_diffrn_reflns_av_sigmaI/netI     0.0421
_diffrn_reflns_theta_min     1.72
_diffrn_reflns_theta_max     25.64
_diffrn_reflns_theta_full     25.64
_diffrn_measured_fraction_theta_max     0.993
_diffrn_measured_fraction_theta_full     0.993
_diffrn_reflns_limit_h_min     -5
_diffrn_reflns_limit_h_max     7
_diffrn_reflns_limit_k_min     -28
_diffrn_reflns_limit_k_max     26
_diffrn_reflns_limit_l_min     -9
_diffrn_reflns_limit_l_max     9
_diffrn_reflns_reduction_process
;
;
_refine_special_details
;
Refinement on <i>F</i>^2^ for ALL reflections except those flagged by the user
for potential systematic errors. Weighted <i>R</i>-factors <i>wR</i> and all
goodnesses of fit <i>S</i> are based on <i>F</i>^2^, conventional
<i>R</i>-factors <i>R</i> are based on <i>F</i>, with <i>F</i> set to zero for
negative <i>F</i>^2^. The observed criterion of <i>F</i>^2^ > \s(<i>F</i>^2^)
is used only for calculating -<i>R</i>-factor-obs <i>etc</i>. and is not
relevant to the choice of reflections for refinement. <i>R</i>-factors based
on <i>F</i>^2^ are statistically about twice as large as those based on
<i>F</i>, and <i>R</i>-factors based on ALL data will be even larger.
;
_reflns_number_total     1895
_reflns_number_gt     1524
_reflns_threshold_expression     I>2\s(I)
_refine_ls_structure_factor_coef     Fsqd
_refine_ls_matrix_type     full
_refine_ls_R_factor_all     0.0575
_refine_ls_R_factor_gt     0.0444
_refine_ls_wR_factor_gt     0.1133
_refine_ls_wR_factor_ref     0.1203
_refine_ls_goodness_of_fit_ref     1.040
_refine_ls_restrained_S_all     1.040
_refine_ls_number_reflns     1895
_refine_ls_number_parameters     128
_refine_ls_number_restraints     0
_refine_ls_number_constraints     ?
_refine_ls_hydrogen_treatment     constr
_refine_ls_weighting_scheme     calc
_refine_ls_weighting_details
       'calc w = 1/[\s^2^(Fo^2^)+(0.0681P)^2^+0.1200P] where P=(Fo^2^+2Fc^2^)/3'
_atom_sites_solution_hydrogens     geom
_atom_sites_solution_primary     direct
_atom_sites_solution_secondary     difmap
_refine_ls_shift/su_max     0.000
_refine_ls_shift/su_mean     0.000
_refine_diff_density_max     0.204
_refine_diff_density_min     -0.365
_refine_ls_extinction_method     none
_refine_ls_abs_structure_details     ?
_refine_ls_abs_structure_Flack     .
loop_
    _atom_type_symbol
    _atom_type_description
    _atom_type_scat_dispersion_real
    _atom_type_scat_dispersion_imag
    _atom_type_scat_source
    S S 0.1246 0.1234 'International Tables Vol C Tables 4.2.6.8 and 6.1.1.4'
    O O 0.0106 0.0060 'International Tables Vol C Tables 4.2.6.8 and 6.1.1.4'
    N N 0.0061 0.0033 'International Tables Vol C Tables 4.2.6.8 and 6.1.1.4'
    Cl Cl 0.1484 0.1585 'International Tables Vol C Tables 4.2.6.8 and 6.1.1.4'
    H H 0.0000 0.0000 'International Tables Vol C Tables 4.2.6.8 and 6.1.1.4'
    C C 0.0033 0.0016 'International Tables Vol C Tables 4.2.6.8 and 6.1.1.4'
_computing_data_collection     'X-AREA (Stoe & Cie, 2002)'
_computing_cell_refinement     'X-AREA (Stoe & Cie, 2002)'
_computing_data_reduction     'X-RED32 (Stoe & Cie, 2002)'
_computing_structure_solution     'SIR97 (Altomare <i>et al.</i>,  1999)'
_computing_structure_refinement     'SHELXL97 (Sheldrick, 2008)'
_computing_molecular_graphics     'ORTEP-3 (Farrugia, 1997)'
_computing_publication_material     'WinGX (Farrugia, 1999)'
loop_
    _atom_site_type_symbol
    _atom_site_label
    _atom_site_fract_x
    _atom_site_fract_y
    _atom_site_fract_z
    _atom_site_U_iso_or_equiv
    _atom_site_thermal_displace_type
    _atom_site_calc_flag
    _atom_site_refinement_flags
    _atom_site_occupancy
    Cl Cl1 0.36123(17) 0.20555(4) -0.30970(10) 0.0868(3) Uani . . 1.000
    S S1 0.15507(9) 0.01021(3) 0.79551(8) 0.0559(2) Uani . . 1.000
    O O1 0.8537(3) 0.13549(11) 0.4272(3) 0.0750(8) Uani . . 1.000
    N N1 0.4525(3) 0.08332(9) 0.4467(3) 0.0489(6) Uani . . 1.000
    N N2 0.3002(3) 0.05468(10) 0.5260(3) 0.0523(6) Uani . . 1.000
    N N3 0.5874(3) 0.04298(10) 0.7883(3) 0.0524(7) Uani . . 1.000
    C C1 0.4996(4) 0.13306(11) 0.1830(3) 0.0493(8) Uani . . 1.000
    C C2 0.7333(4) 0.15067(12) 0.2573(4) 0.0573(8) Uani . . 1.000
    C C3 0.8480(5) 0.18395(14) 0.1559(4) 0.0687(10) Uani . . 1.000
    C C4 0.7368(6) 0.20095(13) -0.0164(4) 0.0702(10) Uani . . 1.000
    C C5 0.5049(5) 0.18372(12) -0.0912(4) 0.0604(9) Uani . . 1.000
    C C6 0.3886(5) 0.15099(11) 0.0062(3) 0.0542(8) Uani . . 1.000
    C C7 0.3665(4) 0.09979(11) 0.2818(3) 0.0507(8) Uani . . 1.000
    C C8 0.3636(4) 0.03756(11) 0.6999(3) 0.0454(7) Uani . . 1.000
    H H1 0.76270 0.12040 0.48000 0.1120 Uiso calc R 1.000
    H H2 0.15960 0.04740 0.46260 0.0630 Uiso calc R 1.000
    H H3 1.00350 0.19500 0.20550 0.0830 Uiso calc R 1.000
    H H3A 0.68790 0.05710 0.73440 0.0630 Uiso calc R 1.000
    H H3B 0.63280 0.03240 0.89980 0.0630 Uiso calc R 1.000
    H H4 0.81520 0.22370 -0.08260 0.0840 Uiso calc R 1.000
    H H6 0.23310 0.14030 -0.04510 0.0650 Uiso calc R 1.000
    H H7 0.21210 0.08970 0.22430 0.0610 Uiso calc R 1.000
loop_
    _atom_site_aniso_label
    _atom_site_aniso_U_11
    _atom_site_aniso_U_22
    _atom_site_aniso_U_33
    _atom_site_aniso_U_12
    _atom_site_aniso_U_13
    _atom_site_aniso_U_23
    Cl1 0.1118(7) 0.0820(6) 0.0700(4) 0.0054(5) 0.0287(4) 0.0188(4)
    S1 0.0349(3) 0.0795(5) 0.0526(3) -0.0048(3) 0.0096(2) 0.0063(3)
    O1 0.0458(10) 0.0951(17) 0.0791(12) -0.0077(10) 0.0058(9) 0.0132(11)
    N1 0.0379(9) 0.0554(12) 0.0544(10) -0.0011(8) 0.0131(8) 0.0019(9)
    N2 0.0336(9) 0.0683(14) 0.0529(10) -0.0059(9) 0.0065(8) 0.0074(9)
    N3 0.0334(9) 0.0742(15) 0.0485(10) -0.0031(9) 0.0079(7) 0.0017(9)
    C1 0.0447(12) 0.0466(14) 0.0597(13) 0.0017(10) 0.0189(10) -0.0007(10)
    C2 0.0453(12) 0.0558(16) 0.0729(15) 0.0009(11) 0.0186(11) 0.0020(12)
    C3 0.0489(14) 0.0623(18) 0.100(2) -0.0044(12) 0.0281(14) 0.0079(15)
    C4 0.0725(17) 0.0577(18) 0.0926(19) 0.0020(14) 0.0438(15) 0.0108(15)
    C5 0.0729(17) 0.0490(15) 0.0653(14) 0.0056(13) 0.0283(12) 0.0030(11)
    C6 0.0540(13) 0.0505(15) 0.0595(12) 0.0029(11) 0.0168(10) -0.0014(11)
    C7 0.0403(12) 0.0544(15) 0.0570(12) 0.0002(10) 0.0111(10) 0.0015(11)
    C8 0.0344(10) 0.0510(14) 0.0505(11) 0.0009(9) 0.0096(9) -0.0029(10)
_geom_special_details
;
Bond distances, angles <i>etc</i>. have been calculated using the rounded
fractional coordinates. All su's are estimated from the variances of the
(full) variance-covariance matrix. The cell e.s.d.'s are taken into account in
the estimation of distances, angles and torsion angles
;
loop_
    _geom_bond_atom_site_label_1
    _geom_bond_atom_site_label_2
    _geom_bond_site_symmetry_1
    _geom_bond_site_symmetry_2
    _geom_bond_distance
    _geom_bond_publ_flag
    Cl1 C5 . . 1.743(3) no
    S1 C8 . . 1.690(2) no
    O1 C2 . . 1.357(4) no
    O1 H1 . . 0.8200 no
    N1 N2 . . 1.368(3) no
    N1 C7 . . 1.289(3) no
    N2 C8 . . 1.343(3) no
    N3 C8 . . 1.319(3) no
    N2 H2 . . 0.8600 no
    N3 H3A . . 0.8600 no
    N3 H3B . . 0.8600 no
    C1 C2 . . 1.404(4) no
    C1 C6 . . 1.405(3) no
    C1 C7 . . 1.438(3) no
    C2 C3 . . 1.383(4) no
    C3 C4 . . 1.370(4) no
    C4 C5 . . 1.393(5) no
    C5 C6 . . 1.361(4) no
    C3 H3 . . 0.9300 no
    C4 H4 . . 0.9300 no
    C6 H6 . . 0.9300 no
    C7 H7 . . 0.9300 no
loop_
    _geom_contact_atom_site_label_1
    _geom_contact_atom_site_label_2
    _geom_contact_distance
    _geom_contact_site_symmetry_1
    _geom_contact_site_symmetry_2
    _geom_contact_publ_flag
    Cl1 C5 3.606(3) . 4_554 no
    S1 N3 3.387(2) . 1_455 no
    S1 N2 3.491(2) . 3_556 no
    S1 N3 3.390(2) . 3_657 no
    S1 H3A 2.8700 . 1_455 no
    S1 H2 2.7000 . 3_556 no
    S1 H3B 2.5500 . 3_657 no
    S1 H7 3.1700 . 3_556 no
    O1 N1 2.681(3) . . no
    O1 N2 3.168(3) . 1_655 no
    O1 H2 2.7100 . 1_655 no
    N1 O1 2.681(3) . . no
    N1 N3 2.693(3) . . no
    N1 C8 3.339(3) . 3_656 no
    N2 O1 3.168(3) . 1_455 no
    N2 S1 3.491(2) . 3_556 no
    N3 C6 3.398(3) . 1_556 no
    N3 S1 3.390(2) . 3_657 no
    N3 S1 3.387(2) . 1_655 no
    N3 N1 2.693(3) . . no
    N3 C7 3.440(4) . 3_656 no
    N1 H1 1.9700 . . no
    N1 H3A 2.3600 . . no
    C3 C7 3.550(4) . 1_655 no
    C5 Cl1 3.606(3) . 4_555 no
    C6 N3 3.398(3) . 1_554 no
    C6 C8 3.530(3) . 1_554 no
    C7 C8 3.598(4) . 3_656 no
    C7 N3 3.440(4) . 3_656 no
    C7 C3 3.550(4) . 1_455 no
    C8 C7 3.598(4) . 3_656 no
    C8 C6 3.530(3) . 1_556 no
    C8 N1 3.339(3) . 3_656 no
    C3 H7 3.0300 . 1_655 no
    C3 H4 2.9900 . 4_555 no
    C7 H3 3.0500 . 1_455 no
    C7 H1 2.4800 . . no
    H1 N1 1.9700 . . no
    H1 C7 2.4800 . . no
    H1 H3A 2.5600 . . no
    H2 O1 2.7100 . 1_455 no
    H2 H7 2.1500 . . no
    H2 S1 2.7000 . 3_556 no
    H3 C7 3.0500 . 1_655 no
    H3A S1 2.8700 . 1_655 no
    H3A N1 2.3600 . . no
    H3A H1 2.5600 . . no
    H3B S1 2.5500 . 3_657 no
    H4 C3 2.9900 . 4_554 no
    H6 H7 2.4000 . . no
    H7 C3 3.0300 . 1_455 no
    H7 H2 2.1500 . . no
    H7 H6 2.4000 . . no
    H7 S1 3.1700 . 3_556 no
loop_
    _geom_angle_atom_site_label_1
    _geom_angle_atom_site_label_2
    _geom_angle_atom_site_label_3
    _geom_angle_site_symmetry_1
    _geom_angle_site_symmetry_2
    _geom_angle_site_symmetry_3
    _geom_angle
    _geom_angle_publ_flag
    C2 O1 H1 . . . 109.00 no
    N2 N1 C7 . . . 115.9(2) no
    N1 N2 C8 . . . 122.0(2) no
    C8 N2 H2 . . . 119.00 no
    N1 N2 H2 . . . 119.00 no
    H3A N3 H3B . . . 120.00 no
    C8 N3 H3A . . . 120.00 no
    C8 N3 H3B . . . 120.00 no
    C2 C1 C6 . . . 118.0(2) no
    C6 C1 C7 . . . 118.8(2) no
    C2 C1 C7 . . . 123.2(2) no
    O1 C2 C1 . . . 121.9(2) no
    C1 C2 C3 . . . 120.0(3) no
    O1 C2 C3 . . . 118.1(2) no
    C2 C3 C4 . . . 121.2(3) no
    C3 C4 C5 . . . 119.2(3) no
    Cl1 C5 C4 . . . 119.6(2) no
    Cl1 C5 C6 . . . 119.9(2) no
    C4 C5 C6 . . . 120.5(3) no
    C1 C6 C5 . . . 121.1(3) no
    N1 C7 C1 . . . 122.7(2) no
    N2 C8 N3 . . . 118.1(2) no
    S1 C8 N2 . . . 118.92(18) no
    S1 C8 N3 . . . 123.01(18) no
    C2 C3 H3 . . . 119.00 no
    C4 C3 H3 . . . 119.00 no
    C3 C4 H4 . . . 120.00 no
    C5 C4 H4 . . . 120.00 no
    C1 C6 H6 . . . 119.00 no
    C5 C6 H6 . . . 119.00 no
    N1 C7 H7 . . . 119.00 no
    C1 C7 H7 . . . 119.00 no
loop_
    _geom_torsion_atom_site_label_1
    _geom_torsion_atom_site_label_2
    _geom_torsion_atom_site_label_3
    _geom_torsion_atom_site_label_4
    _geom_torsion_site_symmetry_1
    _geom_torsion_site_symmetry_2
    _geom_torsion_site_symmetry_3
    _geom_torsion_site_symmetry_4
    _geom_torsion
    _geom_torsion_publ_flag
    C7 N1 N2 C8 . . . . -176.7(2) no
    N2 N1 C7 C1 . . . . 176.5(2) no
    N1 N2 C8 S1 . . . . 171.99(18) no
    N1 N2 C8 N3 . . . . -8.0(4) no
    C7 C1 C2 C3 . . . . -178.2(3) no
    C2 C1 C6 C5 . . . . 1.0(4) no
    C7 C1 C6 C5 . . . . 178.3(3) no
    C2 C1 C7 N1 . . . . -0.3(4) no
    C6 C1 C7 N1 . . . . -177.6(2) no
    C6 C1 C2 O1 . . . . 179.8(2) no
    C6 C1 C2 C3 . . . . -0.9(4) no
    C7 C1 C2 O1 . . . . 2.5(4) no
    O1 C2 C3 C4 . . . . -179.8(3) no
    C1 C2 C3 C4 . . . . 0.9(5) no
    C2 C3 C4 C5 . . . . -0.8(5) no
    C3 C4 C5 Cl1 . . . . 179.5(2) no
    C3 C4 C5 C6 . . . . 0.8(5) no
    Cl1 C5 C6 C1 . . . . -179.6(2) no
    C4 C5 C6 C1 . . . . -0.9(4) no
loop_
    _geom_hbond_atom_site_label_D
    _geom_hbond_atom_site_label_H
    _geom_hbond_atom_site_label_A
    _geom_hbond_site_symmetry_A
    _geom_hbond_distance_DH
    _geom_hbond_distance_HA
    _geom_hbond_distance_DA
    _geom_hbond_angle_DHA
    _geom_hbond_publ_flag
    O1 H1 N1 . 0.82 1.97 2.681(3) 144 yes
    N2 H2 S1 3_556 0.86 2.70 3.491(2) 153 yes
    N3 H3A S1 1_655 0.86 2.87 3.387(2) 120 yes
    N3 H3A N1 . 0.86 2.36 2.693(3) 103 yes
    N3 H3B S1 3_657 0.86 2.55 3.390(2) 167 yes
