# Supplementary material for: 5-Chloro-2-hy­droxy­benzaldehyde thio­semicarbazone
Source: Acta Crystallogr Sect E Struct Rep Online. 2010 Oct 30;66(Pt 11):o2981. doi: 10.1107/S1600536810043448 (PMC3009088; doi:10.1107/S1600536810043448)
Supplement: Supplementary file 2 [file e-66-o2981-Isup2.hkl]

# 
# h,k,l, Fc-squared, Fo-squared, sigma(Fo-squared) and status flag 
# 
data_I
_shelx_title ' T2' 
_shelx_refln_list_code          4 
_shelx_F_calc_maximum      145.93 
_exptl_crystal_F_000       472.00 
_reflns_d_resolution_high  0.8211 
 
loop_ 
 _symmetry_equiv_pos_as_xyz 
 'x, y, z' 
 '-x, y+1/2, -z+1/2' 
 '-x, -y, -z' 
 'x, -y-1/2, z-1/2' 
 
_cell_length_a     5.8303 
_cell_length_b    23.6579 
_cell_length_c     7.5893 
_cell_angle_alpha  90.000 
_cell_angle_beta  104.164 
_cell_angle_gamma  90.000 
 
_shelx_F_squared_multiplier     1.000 
 
loop_ 
 _refln_index_h 
 _refln_index_k 
 _refln_index_l 
 _refln_F_squared_calc 
 _refln_F_squared_meas 
 _refln_F_squared_sigma 
 _refln_observed_status 
   1   0   0    12558.54    12580.15     36.51 o 
   2   0   0     1112.12      995.81      8.06 o 
   3   0   0      522.92      545.54      5.28 o 
   4   0   0     1340.41     1266.51      6.91 o 
   5   0   0        4.66        6.53      2.65 o 
   6   0   0      247.58      266.94      4.76 o 
   1   1   0       52.03       46.72      3.90 o 
   2   1   0     6747.59     6486.42     20.22 o 
   3   1   0      730.51      815.06      4.63 o 
   4   1   0       47.45       59.97      5.03 o 
   5   1   0       32.77       42.46      3.40 o 
   6   1   0       48.22       53.01      2.73 o 
   0   2   0      578.90      567.32      9.86 o 
   1   2   0      344.61      383.96      8.23 o 
   2   2   0       19.11       25.21      2.41 o 
   3   2   0      532.82      469.15      6.69 o 
   4   2   0      375.00      392.89      6.60 o 
   5   2   0       25.87       28.60      2.19 o 
   6   2   0       72.64       74.40      2.57 o 
   1   3   0      671.89      730.99      7.14 o 
   2   3   0        4.44        4.90      2.38 o 
   3   3   0       35.41       39.49      3.52 o 
   4   3   0        0.05        0.83      1.91 o 
   5   3   0        0.05        2.93      2.13 o 
   6   3   0       10.59       15.40      2.65 o 
   0   4   0        3.33        4.07      4.67 o 
   1   4   0      931.60     1035.88      7.90 o 
   2   4   0      540.71      581.61      4.92 o 
   3   4   0        0.84        8.21      2.39 o 
   4   4   0      444.40      467.14      3.53 o 
   5   4   0       58.49       52.08      2.33 o 
   6   4   0       59.20       68.00      2.35 o 
   1   5   0     4595.07     4514.77    283.63 o 
   2   5   0      763.29      778.41      5.46 o 
   3   5   0      129.49      147.68      3.03 o 
   4   5   0       19.24       26.04      3.64 o 
   5   5   0      116.60      127.99      3.94 o 
   6   5   0       90.62       83.02      7.68 o 
   0   6   0     6349.34     5529.38     22.18 o 
   1   6   0     1059.91     1029.57     44.69 o 
   2   6   0      410.13      436.17      4.39 o 
   3   6   0     1217.85     1254.61      5.95 o 
   4   6   0      217.45      186.44      4.00 o 
   5   6   0        3.01        6.40      2.45 o 
   6   6   0      125.29      132.40      3.08 o 
   1   7   0      129.12       98.86     12.40 o 
   2   7   0       91.15       87.21      3.89 o 
   3   7   0       10.79       11.52      2.69 o 
   4   7   0       74.49       83.20      2.82 o 
   5   7   0      190.77      200.31      6.31 o 
   6   7   0        0.80        3.11      2.65 o 
   0   8   0      863.54      713.29      9.18 o 
   1   8   0     2778.65     2582.89    299.51 o 
   2   8   0        8.75       11.13      2.68 o 
   3   8   0     1399.33     1378.63      6.31 o 
   4   8   0      109.72      121.66      2.91 o 
   5   8   0        7.93       10.89      3.64 o 
   6   8   0       86.78       89.77      3.04 o 
   1   9   0      132.18      113.92     15.23 o 
   2   9   0     1126.87     1056.42     40.35 o 
   3   9   0      126.00      121.37      4.25 o 
   4   9   0        0.58        2.43      2.48 o 
   5   9   0       90.17       87.96      4.12 o 
   6   9   0        0.64        3.24      2.48 o 
   0  10   0      779.75      670.55      7.68 o 
   1  10   0       54.24       52.10      6.30 o 
   2  10   0        7.48        4.95      2.87 o 
   3  10   0      180.80      184.24      3.42 o 
   4  10   0      133.24      129.80      8.69 o 
   5  10   0       11.90        9.79      3.98 o 
   6  10   0       90.39      103.34      2.85 o 
   1  11   0      661.70      584.78     39.42 o 
   2  11   0        7.13        3.09      2.86 o 
   3  11   0       62.00       57.77      2.98 o 
   4  11   0        0.18       -0.85      2.65 o 
   5  11   0      220.01      233.35      6.75 o 
   6  11   0        3.53        3.05      2.41 o 
   0  12   0     1209.99      987.59      7.98 o 
   1  12   0      786.44      706.38     51.04 o 
   2  12   0       29.78       27.93      3.11 o 
   3  12   0      763.55      780.29     25.27 o 
   4  12   0       11.41       11.78      2.77 o 
   5  12   0        2.22        3.76      2.71 o 
   6  12   0       10.48        9.42      2.85 o 
   1  13   0       77.13       80.08      6.19 o 
   2  13   0      724.79      678.38     99.98 o 
   3  13   0       22.58       23.66      2.69 o 
   4  13   0      193.12      204.58      3.52 o 
   5  13   0       22.91       19.59      2.74 o 
   6  13   0        6.45        8.44      4.34 o 
   0  14   0      798.68      678.45      6.71 o 
   1  14   0       15.42       14.12      2.85 o 
   2  14   0      142.75      129.57     16.51 o 
   3  14   0       83.47       83.92      9.87 o 
   4  14   0        0.69        1.38      2.61 o 
   5  14   0        3.27        3.18      2.74 o 
   1  15   0      325.65      287.80     18.18 o 
   2  15   0        4.31        7.31      2.56 o 
   3  15   0      490.31      501.77     55.37 o 
   4  15   0      296.73      269.64      9.96 o 
   5  15   0       55.17       67.94      3.12 o 
   0  16   0        7.41       12.42      4.44 o 
   1  16   0      269.30      251.35     12.63 o 
   2  16   0        0.15        4.59      2.56 o 
   3  16   0      459.08      479.84     51.31 o 
   4  16   0       27.62       34.67      2.89 o 
   5  16   0       49.11       49.11      3.26 o 
   1  17   0        2.03        6.57      4.48 o 
   2  17   0       89.53       95.98      8.16 o 
   3  17   0        1.29        0.84      2.91 o 
   4  17   0       59.06       62.89      5.07 o 
   5  17   0        2.63        4.71      2.91 o 
   0  18   0      254.24      278.46      5.18 o 
   1  18   0      128.51      139.65     29.08 o 
   2  18   0       54.39       59.49      3.43 o 
   3  18   0       12.60       15.18      2.65 o 
   4  18   0        7.00       11.99      2.91 o 
   5  18   0        1.97        1.84      2.95 o 
   1  19   0       32.24       42.11      6.00 o 
   2  19   0      361.84      366.71     23.27 o 
   3  19   0       38.31       38.02      2.59 o 
   4  19   0       29.99       30.06      2.39 o 
   5  19   0        0.03        0.58      3.13 o 
   0  20   0      474.79      507.14      6.21 o 
   1  20   0       46.71       57.59      5.37 o 
   2  20   0      176.56      176.56     10.53 o 
   3  20   0      148.48      137.13     10.46 o 
   4  20   0       25.47       18.50      2.30 o 
   1  21   0      172.39      183.03     26.93 o 
   2  21   0       13.84       16.13      2.89 o 
   3  21   0       53.64       48.40      3.34 o 
   4  21   0        9.11        7.34      2.63 o 
   0  22   0       41.32       40.87      3.84 o 
   1  22   0        3.29        8.20      3.94 o 
   2  22   0       56.34       55.99      4.14 o 
   3  22   0      116.00      108.79     12.11 o 
   4  22   0        0.03        3.32      2.42 o 
   1  23   0        2.46        6.66      3.97 o 
   2  23   0       40.80       34.25      5.48 o 
   3  23   0       10.47        8.76      2.83 o 
   4  23   0        0.00        0.44      2.73 o 
   0  24   0       13.25       14.89      3.68 o 
   1  24   0       26.58       24.56      3.61 o 
   2  24   0        5.10        5.48      2.61 o 
   3  24   0        2.48       10.04      3.60 o 
   1  25   0       60.89       62.99      3.32 o 
   2  25   0        6.68        6.52      2.58 o 
   3  25   0        1.15        8.20      2.87 o 
   0  26   0        0.20        5.51      3.52 o 
   1  26   0        0.36        3.22      2.56 o 
   2  26   0        0.53        1.82      3.18 o 
   1  27   0        1.49        3.59      2.85 o 
   2  27   0       22.58       27.00      8.39 o 
   0  28   0        0.68        8.86      3.66 o 
   1  28   0        1.74        1.56      5.74 o 
  -7   1   1       34.77       36.54      2.93 o 
  -6   1   1       49.47       57.66      2.62 o 
  -5   1   1      930.09      992.14      4.96 o 
  -4   1   1       19.00       18.51      2.39 o 
  -3   1   1       24.95       22.20      3.88 o 
  -1   1   1     2897.12     2701.48     77.94 o 
   0   1   1      390.35      404.15      4.19 o 
   1   1   1     4215.17     4377.96     18.64 o 
   2   1   1     3166.31     3145.44     21.50 o 
   3   1   1      276.20      334.51      3.05 o 
   4   1   1       58.86       54.83      2.67 o 
   5   1   1      229.76      245.25      2.87 o 
   6   1   1       24.90       29.22      2.33 o 
  -7   2   1        5.18        5.86      2.78 o 
  -6   2   1        4.84        6.78      2.59 o 
  -5   2   1        4.55       12.56      3.96 o 
  -4   2   1      239.42      258.36      4.82 o 
  -3   2   1      602.80      623.77      6.95 o 
  -2   2   1     1178.03     1176.14     12.22 o 
  -1   2   1     1063.55      930.48     13.72 o 
   0   2   1      476.34      495.05      6.33 o 
   1   2   1        6.40        9.81      2.28 o 
   2   2   1      712.56      704.46      3.75 o 
   3   2   1      179.68      192.01      3.80 o 
   4   2   1       20.34       17.16      2.46 o 
   5   2   1      140.09      129.16      2.89 o 
   6   2   1       21.96       19.00      2.64 o 
  -6   3   1       17.72       20.48      2.53 o 
  -5   3   1      433.19      443.01     14.57 o 
  -4   3   1       38.06       46.02      3.72 o 
  -3   3   1       72.52       79.82      4.56 o 
  -2   3   1     2507.70     2485.93     18.09 o 
  -1   3   1     3111.16     2753.21     18.65 o 
   0   3   1      849.83      886.47     16.52 o 
   1   3   1      445.02      506.95      4.87 o 
   2   3   1     1178.19     1116.55     12.96 o 
   3   3   1       84.37       73.77      1.81 o 
   4   3   1      516.34      525.83     14.76 o 
   5   3   1      112.97      114.14      3.64 o 
   6   3   1        1.38        0.52      2.59 o 
  -6   4   1        7.27        6.75      2.51 o 
  -5   4   1        3.20        4.33      2.66 o 
  -4   4   1        4.78        7.23      3.46 o 
  -3   4   1      870.85      842.24      8.38 o 
  -2   4   1      163.30      164.00      4.64 o 
  -1   4   1      927.60      905.86     51.46 o 
   0   4   1      106.33      100.24      3.88 o 
   1   4   1     1467.95     1501.53     22.64 o 
   2   4   1      814.59      868.04      4.87 o 
   3   4   1       41.98       29.62      1.64 o 
   4   4   1       16.05       15.92      2.21 o 
   5   4   1       24.27       27.78      2.31 o 
   6   4   1        6.14        5.90      2.27 o 
  -6   5   1        8.46        8.95      2.55 o 
  -5   5   1      532.35      584.62      6.45 o 
  -4   5   1      211.29      213.13      4.76 o 
  -3   5   1     2504.24     2534.64     14.13 o 
  -2   5   1       49.94       40.68      3.69 o 
  -1   5   1     8009.27     6704.93     20.28 o 
   0   5   1     4427.41     4460.37    345.23 o 
   1   5   1     6807.00     6630.42     25.09 o 
   2   5   1       61.10       68.87      2.66 o 
   3   5   1       25.72       25.69      1.65 o 
   4   5   1       85.18       87.17      2.41 o 
   5   5   1      546.29      560.09      6.28 o 
   6   5   1        3.87        3.58      2.59 o 
  -6   6   1       47.93       57.66      2.91 o 
  -5   6   1       40.72       40.13      3.94 o 
  -4   6   1      532.52      562.28      6.95 o 
  -3   6   1       85.13       79.85      3.49 o 
  -2   6   1      229.10      245.50      4.99 o 
  -1   6   1    21296.24    16446.45     27.57 o 
   0   6   1    20169.84    18408.85   1728.98 o 
   1   6   1       19.24       13.00      3.20 o 
   2   6   1      346.21      341.69      5.70 o 
   3   6   1      100.26       95.93      3.26 o 
   4   6   1      220.80      233.17      4.12 o 
   5   6   1        0.37        4.35      2.24 o 
   6   6   1        2.87        8.78      2.66 o 
  -6   7   1       99.32      113.20      2.94 o 
  -5   7   1       39.32       37.36      3.92 o 
  -4   7   1      198.09      204.97      5.59 o 
  -3   7   1      190.09      195.95      4.04 o 
  -2   7   1     1360.37     1197.85     85.76 o 
  -1   7   1     5079.76     4243.91    105.79 o 
   0   7   1     1472.36     1370.27    150.05 o 
   1   7   1      171.19      179.71      3.48 o 
   2   7   1     2780.21     2800.63     55.03 o 
   3   7   1       36.61       32.07      2.24 o 
   4   7   1      370.91      413.04      7.18 o 
   5   7   1       38.70       41.36      3.45 o 
   6   7   1       20.23       16.57      2.40 o 
  -6   8   1        3.93        3.84      2.46 o 
  -5   8   1       54.21       55.94      4.64 o 
  -4   8   1      617.88      657.51      7.80 o 
  -3   8   1        1.77        8.07      3.01 o 
  -2   8   1       11.27       16.52      3.71 o 
  -1   8   1      832.13      744.51      6.82 o 
   0   8   1      134.82      136.57      7.43 o 
   1   8   1      742.91      763.42     41.16 o 
   2   8   1      190.40      197.00      3.40 o 
   3   8   1      305.24      302.32      4.77 o 
   4   8   1       25.81       24.08      2.34 o 
   5   8   1       52.41       60.84      2.66 o 
   6   8   1       17.37       19.22      2.42 o 
  -6   9   1       37.08       36.83      4.80 o 
  -5   9   1       15.74       24.46      4.52 o 
  -4   9   1      413.17      398.48     13.44 o 
  -3   9   1      176.82      173.17      3.68 o 
  -2   9   1      787.68      747.69     52.54 o 
  -1   9   1       57.34       38.70      8.84 o 
   0   9   1        0.98        1.84      3.31 o 
   1   9   1     1008.27      912.72     37.43 o 
   2   9   1       39.25       52.26      2.61 o 
   3   9   1      175.39      173.19      2.81 o 
   4   9   1       76.98       65.84      4.70 o 
   5   9   1      160.48      184.44      8.76 o 
   6   9   1        0.17        3.66      2.41 o 
  -6  10   1       15.05       19.43      4.84 o 
  -5  10   1       40.83       44.79      4.38 o 
  -4  10   1      780.53      823.50     23.64 o 
  -3  10   1       27.90       31.59      3.12 o 
  -2  10   1        1.33       -0.20      2.72 o 
  -1  10   1      490.35      452.77      8.73 o 
   0  10   1     1266.36     1073.53    103.50 o 
   1  10   1      126.27      121.39      5.86 o 
   2  10   1      626.35      668.53      9.95 o 
   3  10   1       20.10       16.04      2.56 o 
   4  10   1      113.06      125.25      2.93 o 
   5  10   1       63.35       64.81      3.51 o 
   6  10   1       60.69       64.12      3.00 o 
  -6  11   1      106.28      124.51      5.71 o 
  -5  11   1        2.39        1.21      4.68 o 
  -4  11   1      100.15       94.66      3.41 o 
  -3  11   1      165.85      135.08      9.78 o 
  -2  11   1     1928.84     1878.44    146.47 o 
  -1  11   1      277.47      277.70      9.84 o 
   0  11   1      407.60      332.01     15.76 o 
   1  11   1      563.89      534.31     56.19 o 
   2  11   1       63.34       64.67      2.77 o 
   3  11   1        4.70        9.50      2.36 o 
   4  11   1      284.18      287.09     14.63 o 
   5  11   1       86.06       78.01      3.02 o 
   6  11   1        2.92        0.36      2.49 o 
  -6  12   1        1.40        3.80      4.96 o 
  -5  12   1        5.55        8.10      4.84 o 
  -4  12   1       28.27       38.56      3.13 o 
  -3  12   1      468.28      463.85     29.03 o 
  -2  12   1        1.10        5.69      2.79 o 
  -1  12   1      131.38      145.88      6.90 o 
   0  12   1      677.50      668.83     42.87 o 
   1  12   1       90.05       87.61      8.92 o 
   2  12   1       49.08       53.66      4.37 o 
   3  12   1       49.03       56.85      2.39 o 
   4  12   1       10.87        9.16      2.33 o 
   5  12   1       23.14       21.04      2.51 o 
   6  12   1       44.93       40.24      2.67 o 
  -6  13   1       22.27       17.54      5.33 o 
  -5  13   1        7.14        8.70      5.02 o 
  -4  13   1        9.10        8.89      3.10 o 
  -3  13   1      211.40      202.83     13.50 o 
  -2  13   1      479.03      431.46     31.07 o 
  -1  13   1       10.41       11.89      3.12 o 
   0  13   1        1.82        4.20      2.53 o 
   1  13   1      139.53      131.64     18.52 o 
   2  13   1       23.35       25.86      2.85 o 
   3  13   1       45.43       48.20      2.45 o 
   4  13   1      277.58      271.84      3.19 o 
   5  13   1        8.97        3.82      2.60 o 
  -6  14   1       56.98       49.11      5.83 o 
  -5  14   1       33.57       28.49      2.95 o 
  -4  14   1        5.62        4.41      2.89 o 
  -3  14   1      962.89      887.65     55.26 o 
  -2  14   1       36.79       39.04      4.05 o 
  -1  14   1     2206.27     2065.94     68.22 o 
   0  14   1       67.81       68.90      3.98 o 
   1  14   1       47.52       46.29      9.08 o 
   2  14   1       79.65       83.58      8.47 o 
   3  14   1      346.85      337.67      8.61 o 
   4  14   1       47.86       57.00      2.81 o 
   5  14   1        1.20        2.50      2.48 o 
  -6  15   1        0.25        0.70      5.63 o 
  -5  15   1       60.84       58.05      3.66 o 
  -4  15   1      120.08      107.78      3.26 o 
  -3  15   1      115.92      102.21      6.64 o 
  -2  15   1       11.72       12.54      3.16 o 
  -1  15   1      640.92      640.35     23.59 o 
   0  15   1       10.18        5.99      2.72 o 
   1  15   1      505.70      463.62     66.29 o 
   2  15   1        4.71        5.88      2.77 o 
   3  15   1       24.99       22.41      2.82 o 
   4  15   1        1.46        1.07      2.16 o 
   5  15   1       39.84       39.10      2.87 o 
  -5  16   1       30.81       29.95      2.55 o 
  -4  16   1      186.68      172.61      7.96 o 
  -3  16   1        3.19        7.01      2.67 o 
  -2  16   1        2.35        0.68      3.04 o 
  -1  16   1      208.07      201.26      5.08 o 
   0  16   1      144.63      126.85      7.48 o 
   1  16   1       12.71       15.19      2.58 o 
   2  16   1      350.33      350.23     52.69 o 
   3  16   1        4.62        7.80      2.52 o 
   4  16   1      117.24      108.10      3.10 o 
   5  16   1       61.13       49.57      8.25 o 
  -5  17   1        8.10        6.13      2.66 o 
  -4  17   1       24.55       19.31      2.69 o 
  -3  17   1       87.44       83.25      4.14 o 
  -2  17   1       70.33       71.00      5.17 o 
  -1  17   1        7.41        8.18      3.24 o 
   0  17   1       25.75       27.97      3.03 o 
   1  17   1       83.00       80.45      5.48 o 
   2  17   1      583.58      573.65     79.90 o 
   3  17   1       52.60       42.02      6.84 o 
   4  17   1       65.35       67.40      3.10 o 
   5  17   1        0.81        1.60      2.62 o 
  -5  18   1       13.25       12.76      2.70 o 
  -4  18   1       12.97       14.91      2.50 o 
  -3  18   1      119.08      125.72     19.54 o 
  -2  18   1       50.24       54.40      6.78 o 
  -1  18   1      484.26      470.74      4.35 o 
   0  18   1       15.14       11.41      3.55 o 
   1  18   1       43.41       44.31      5.22 o 
   2  18   1       38.42       33.96      3.49 o 
   3  18   1       81.14       84.74      8.76 o 
   4  18   1        1.59        1.23      2.72 o 
   5  18   1        0.06        2.22      2.67 o 
  -5  19   1        6.47        8.95      2.63 o 
  -4  19   1        6.56        6.05      2.54 o 
  -3  19   1        0.01       -0.83      2.74 o 
  -2  19   1       24.72       31.75      2.76 o 
  -1  19   1        7.78        6.32      3.80 o 
   0  19   1        8.52        7.45      2.91 o 
   1  19   1       76.53       74.43      8.28 o 
   2  19   1        7.80       11.15      2.27 o 
   3  19   1       15.90       20.05      2.90 o 
   4  19   1        6.13        8.36      2.88 o 
  -5  20   1        2.22        1.08      2.70 o 
  -4  20   1       69.02       73.84      3.97 o 
  -3  20   1       36.93       35.84      4.01 o 
  -2  20   1        9.66        5.59      3.20 o 
  -1  20   1       31.25       35.88      5.69 o 
   0  20   1      248.72      255.17     19.88 o 
   1  20   1       18.19       25.52      5.82 o 
   2  20   1        6.96        8.64      2.17 o 
   3  20   1      185.98      157.63     15.16 o 
   4  20   1        0.48        3.33      2.91 o 
  -4  21   1        1.97        4.34      3.04 o 
  -3  21   1        6.54       11.60      2.76 o 
  -2  21   1       32.99       41.40      6.91 o 
  -1  21   1        8.57       15.85      2.90 o 
   0  21   1        7.68       13.14      2.83 o 
   1  21   1       10.09       10.46      2.90 o 
   2  21   1      113.68      125.88      9.75 o 
   3  21   1       37.67       34.67      2.43 o 
   4  21   1        0.02        0.42      2.71 o 
  -4  22   1       13.25        9.04      3.05 o 
  -3  22   1       31.25       32.61      7.86 o 
  -2  22   1        0.66        7.25      3.69 o 
  -1  22   1       44.29       46.98      4.76 o 
   0  22   1        0.19        2.71      3.45 o 
   1  22   1       29.31       30.37      6.25 o 
   2  22   1        4.68       10.94      2.35 o 
   3  22   1      211.11      202.07     14.32 o 
   4  22   1       18.74       15.63      2.52 o 
  -4  23   1        2.18        0.20      3.90 o 
  -3  23   1        2.22        6.64      2.79 o 
  -2  23   1        1.40        1.36      2.93 o 
  -1  23   1        7.09        8.77      2.88 o 
   0  23   1       22.90       26.84      2.98 o 
   1  23   1        0.38        1.96      3.50 o 
   2  23   1        2.53        2.32      2.20 o 
   3  23   1        0.18        2.53      2.63 o 
  -3  24   1       27.11       25.87      3.17 o 
  -2  24   1        0.05       -1.51      2.76 o 
  -1  24   1       58.62       62.98      3.08 o 
   0  24   1        0.02        2.43      2.54 o 
   1  24   1       14.94       19.42      2.85 o 
   2  24   1       29.54       34.42      3.10 o 
   3  24   1       12.08       12.18      3.24 o 
  -3  25   1        5.72        4.95      2.82 o 
  -2  25   1        0.33       -0.35      2.49 o 
  -1  25   1        0.51        1.81      2.79 o 
   0  25   1        5.46       10.84      6.29 o 
   1  25   1       33.70       36.37      7.41 o 
   2  25   1       83.60       77.41     12.43 o 
   3  25   1        5.84        3.51      2.27 o 
  -3  26   1        0.11        2.86      3.67 o 
  -2  26   1        0.02        1.71      3.76 o 
  -1  26   1        1.06       -1.86      2.80 o 
   0  26   1       66.87       74.98      2.87 o 
   1  26   1       17.00       16.17      2.93 o 
   2  26   1       68.29       67.25     10.45 o 
  -2  27   1        0.01       -0.30      2.81 o 
  -1  27   1        8.96       10.93      2.82 o 
   0  27   1       15.13       19.47      2.96 o 
   1  27   1        2.39        5.50      2.91 o 
   2  27   1        1.63        6.44      3.11 o 
  -1  28   1        2.48        3.20      2.88 o 
   0  28   1        5.50        8.90      3.16 o 
   1  28   1        6.85        1.65      3.38 o 
  -7   0   2       34.17       34.16      4.66 o 
  -6   0   2       22.46       22.37      4.14 o 
  -5   0   2       84.16       84.22      4.06 o 
  -4   0   2     2314.35     2432.54     11.90 o 
  -2   0   2     2160.03     1900.30     16.38 o 
  -1   0   2     1356.14     1325.02      8.90 o 
   0   0   2     4629.04     4632.73     43.54 o 
   1   0   2      154.35      153.77      2.82 o 
   2   0   2     1900.27     1907.94     16.21 o 
   3   0   2        0.05       -0.32      3.38 o 
   4   0   2      123.59      121.63      3.66 o 
   5   0   2      126.77      122.52      3.44 o 
   6   0   2      109.69      135.60      3.74 o 
  -7   1   2        2.75        4.62      2.96 o 
  -6   1   2       44.45       54.37      2.76 o 
  -5   1   2       83.41       96.10      2.92 o 
  -4   1   2       12.90       14.53      3.52 o 
  -2   1   2      251.59      216.76      7.65 o 
  -1   1   2      258.18      268.79      4.44 o 
   0   1   2      144.19      133.09      2.34 o 
   1   1   2      856.36      850.75      7.99 o 
   2   1   2        1.49        8.05      1.61 o 
   3   1   2      109.74      104.32      2.31 o 
   4   1   2       40.62       44.94      2.22 o 
   5   1   2       67.91       65.58      2.17 o 
   6   1   2        2.59        5.79      2.76 o 
  -7   2   2       57.91       65.34      3.84 o 
  -6   2   2        8.58        8.76      2.50 o 
  -5   2   2        6.22        8.43      2.64 o 
  -4   2   2      559.30      580.02      7.09 o 
  -3   2   2      698.13      722.72      9.48 o 
  -2   2   2        0.02        1.11      4.83 o 
  -1   2   2     2244.89     2291.56     61.84 o 
   0   2   2      999.41      964.92     14.28 o 
   1   2   2       52.94       44.59      1.70 o 
   2   2   2      112.93      105.45      1.92 o 
   3   2   2      858.67      851.63      3.39 o 
   4   2   2       81.09       77.20      2.31 o 
   5   2   2      223.68      234.74      2.70 o 
   6   2   2       57.86       61.18      2.62 o 
  -7   3   2       19.27       19.63      3.07 o 
  -6   3   2       39.56       37.42      2.87 o 
  -5   3   2      424.40      432.85      6.13 o 
  -4   3   2      210.84      218.69      5.61 o 
  -3   3   2        4.18        7.50      3.49 o 
  -2   3   2     1725.61     1450.40     11.96 o 
  -1   3   2      659.60      665.49     35.51 o 
   0   3   2     1747.69     1704.93     19.26 o 
   1   3   2      960.63      973.29      4.01 o 
   2   3   2     1035.93     1069.00     28.23 o 
   3   3   2       11.43       15.52      1.68 o 
   4   3   2      144.15      162.63      5.44 o 
   5   3   2       40.48       38.78      6.21 o 
   6   3   2       18.84       18.49      4.09 o 
  -7   4   2      109.18      109.62      5.35 o 
  -6   4   2        7.96       10.07      2.70 o 
  -5   4   2        3.28        5.67      3.92 o 
  -4   4   2     1840.32     1930.12     13.28 o 
  -3   4   2      702.82      655.65     59.96 o 
  -2   4   2     2729.25     2347.30     13.50 o 
  -1   4   2      274.22      303.38     11.68 o 
   0   4   2     3474.13     3550.41     65.90 o 
   1   4   2        0.27        1.39      1.90 o 
   2   4   2     1808.90     1785.13     30.34 o 
   3   4   2      278.43      255.71      3.40 o 
   4   4   2      262.05      256.17      2.74 o 
   5   4   2      261.26      251.98      4.02 o 
   6   4   2      108.77      120.65      2.93 o 
  -6   5   2       37.17       46.01      2.98 o 
  -5   5   2       82.74       87.69      4.58 o 
  -4   5   2        0.27        0.82      4.82 o 
  -3   5   2       96.68      108.12     14.44 o 
  -2   5   2      298.15      291.58      6.63 o 
  -1   5   2      298.46      313.15     18.12 o 
   0   5   2        0.10       -0.17      3.19 o 
   1   5   2        3.50        3.36      1.80 o 
   2   5   2      116.27      124.35      1.97 o 
   3   5   2      110.23      117.44      1.96 o 
   4   5   2        4.28        6.69      1.60 o 
   5   5   2       15.41       17.55      2.12 o 
   6   5   2       15.22       16.36      2.26 o 
  -6   6   2       27.54       28.44      2.98 o 
  -5   6   2      239.16      269.74      6.25 o 
  -4   6   2       24.47       18.59      5.20 o 
  -3   6   2      886.37      802.39      7.72 o 
  -2   6   2      382.32      347.64      6.69 o 
  -1   6   2      718.53      608.05     60.53 o 
   0   6   2     1218.50     1299.50     34.13 o 
   1   6   2       34.27       30.01      2.35 o 
   2   6   2     1154.74     1195.14     12.23 o 
   3   6   2      267.83      260.11      2.26 o 
   4   6   2       12.04       13.89      1.73 o 
   5   6   2       13.92       18.54      2.11 o 
   6   6   2       56.34       58.07      2.42 o 
  -6   7   2        0.29        4.60      4.94 o 
  -5   7   2        2.25        4.78      5.00 o 
  -4   7   2      202.96      207.64      7.86 o 
  -3   7   2      213.67      181.28      5.45 o 
  -2   7   2        8.53       11.59      4.20 o 
  -1   7   2        2.08        0.38      3.65 o 
   0   7   2      156.14      173.25      8.87 o 
   1   7   2       82.41       88.48      2.80 o 
   2   7   2      436.18      469.51      3.41 o 
   3   7   2      148.35      158.84      2.02 o 
   4   7   2       18.11       20.25      1.67 o 
   5   7   2       20.78       19.24      2.14 o 
   6   7   2        1.30        3.78      2.70 o 
  -6   8   2       94.46       92.52      6.07 o 
  -5   8   2      184.49      188.01      6.75 o 
  -4   8   2      194.92      171.77      7.91 o 
  -3   8   2      399.26      319.29      5.91 o 
  -2   8   2      897.10      874.21    103.44 o 
  -1   8   2      369.53      336.57     29.54 o 
   0   8   2      581.45      572.09     48.47 o 
   1   8   2      166.76      194.23      2.94 o 
   2   8   2       62.54       68.07      2.50 o 
   3   8   2      287.06      272.31      2.28 o 
   4   8   2       23.65       18.44      1.93 o 
   5   8   2        5.09        2.90      2.50 o 
   6   8   2       29.67       28.38      2.55 o 
  -6   9   2       79.68       82.99      6.57 o 
  -5   9   2      198.47      182.46     15.04 o 
  -4   9   2       74.37       71.82      4.08 o 
  -3   9   2       64.80       62.84      4.00 o 
  -2   9   2     4455.29     4129.75    372.18 o 
  -1   9   2     2027.85     2037.61    191.54 o 
   0   9   2      483.00      415.77     39.24 o 
   1   9   2      147.01      162.95      2.82 o 
   2   9   2      187.69      193.81      5.75 o 
   3   9   2        9.84       11.13      2.31 o 
   4   9   2      529.58      549.55     11.55 o 
   5   9   2        8.44        9.70      1.94 o 
  -6  10   2       93.51       89.48      7.15 o 
  -5  10   2        4.58        3.69      3.84 o 
  -4  10   2     1456.31     1282.41     45.00 o 
  -3  10   2       41.31       43.13      4.00 o 
  -2  10   2       20.87       14.57      3.49 o 
  -1  10   2      543.08      555.15     25.89 o 
   0  10   2     1238.24     1164.23    143.89 o 
   1  10   2        5.77        6.27      2.66 o 
   2  10   2      725.58      718.05      8.83 o 
   3  10   2       28.12       33.68      2.42 o 
   4  10   2      118.01      113.87      2.38 o 
   5  10   2       54.23       48.88      2.06 o 
  -6  11   2       14.23       11.47      3.63 o 
  -5  11   2       30.99       28.56      4.08 o 
  -4  11   2        0.56        6.00      4.31 o 
  -3  11   2      283.45      259.77     14.94 o 
  -2  11   2      294.97      266.18     25.29 o 
  -1  11   2     1408.78     1255.53     87.65 o 
   0  11   2       64.71       57.53      9.45 o 
   1  11   2     4276.07     4446.08    210.43 o 
   2  11   2      415.76      437.54      5.02 o 
   3  11   2       23.52       25.03      2.19 o 
   4  11   2        1.85        4.98      1.62 o 
   5  11   2       41.28       41.90      1.96 o 
  -6  12   2       10.87        8.44      3.65 o 
  -5  12   2      155.60      146.03     12.06 o 
  -4  12   2       10.90       12.35      3.58 o 
  -3  12   2        0.24        2.98      3.55 o 
  -2  12   2     1494.95     1388.76    104.32 o 
  -1  12   2     5713.75     4969.58    302.24 o 
   0  12   2      102.38      109.32     10.20 o 
   1  12   2       55.36       59.92      6.66 o 
   2  12   2      206.03      210.58      6.11 o 
   3  12   2      550.14      586.16      7.79 o 
   4  12   2       42.13       44.15      1.85 o 
   5  12   2        5.72        6.84      2.02 o 
  -6  13   2       35.00       29.29      3.90 o 
  -5  13   2       11.28        4.54      3.53 o 
  -4  13   2        0.43        2.75      3.14 o 
  -3  13   2        9.73       16.44      3.61 o 
  -2  13   2        0.90        7.72      3.86 o 
  -1  13   2      810.85      799.82     50.02 o 
   0  13   2      615.58      595.85     89.82 o 
   1  13   2      134.94      124.62     14.13 o 
   2  13   2      106.78      106.10      8.86 o 
   3  13   2        1.02        4.38      2.19 o 
   4  13   2        0.35        2.98      2.60 o 
   5  13   2       42.99       37.84      2.74 o 
  -6  14   2       24.45       28.22      4.96 o 
  -5  14   2        8.14        6.92      3.64 o 
  -4  14   2        5.13        3.09      3.03 o 
  -3  14   2       58.08       49.29      7.74 o 
  -2  14   2       21.00       22.86      3.32 o 
  -1  14   2        0.16        5.48      2.85 o 
   0  14   2        1.91        0.00      3.12 o 
   1  14   2      109.48      127.61     15.79 o 
   2  14   2       13.53       18.44      2.45 o 
   3  14   2       67.16       70.07      2.96 o 
   4  14   2       51.29       55.13      2.54 o 
   5  14   2       21.46       20.59      1.93 o 
  -6  15   2       40.25       24.74      5.43 o 
  -5  15   2      115.55      100.96      4.54 o 
  -4  15   2       11.13       12.05      3.11 o 
  -3  15   2      120.34      124.67     12.04 o 
  -2  15   2      320.35      325.05     19.03 o 
  -1  15   2        5.20        6.04      2.58 o 
   0  15   2       71.59       75.60     10.32 o 
   1  15   2      561.49      549.18     78.60 o 
   2  15   2        8.97        9.33      2.56 o 
   3  15   2       27.14       29.97      4.52 o 
   4  15   2       33.97       30.96      2.27 o 
   5  15   2       58.88       60.75      3.70 o 
  -5  16   2        5.07        8.00      4.20 o 
  -4  16   2       19.93       17.57      3.16 o 
  -3  16   2      189.67      187.73     17.22 o 
  -2  16   2      114.19      118.42      8.46 o 
  -1  16   2      164.68      156.02     15.07 o 
   0  16   2       40.07       41.22      5.79 o 
   1  16   2        8.41        9.83      3.77 o 
   2  16   2        9.12       10.79      2.61 o 
   3  16   2      175.94      192.98      3.30 o 
   4  16   2        1.82        3.16      2.23 o 
   5  16   2       22.15       21.49      2.11 o 
  -5  17   2        2.31        6.07      4.18 o 
  -4  17   2        2.18        3.70      3.33 o 
  -3  17   2       24.91       22.67      3.32 o 
  -2  17   2      170.64      183.01     11.90 o 
  -1  17   2       38.08       40.21      5.86 o 
   0  17   2       34.64       37.93      2.48 o 
   1  17   2      244.87      250.66     37.71 o 
   2  17   2       53.73       53.85      4.94 o 
   3  17   2       28.39       29.21      2.64 o 
   4  17   2       48.56       47.95      2.71 o 
  -5  18   2        0.19        3.24      4.68 o 
  -4  18   2        2.97        7.34      3.04 o 
  -3  18   2       52.96       49.94      3.22 o 
  -2  18   2        2.10        1.78      3.02 o 
  -1  18   2       56.58       57.73      3.27 o 
   0  18   2       23.91       20.18      2.66 o 
   1  18   2       12.24       15.86      2.69 o 
   2  18   2        0.42        3.12      2.84 o 
   3  18   2       52.58       47.09      2.43 o 
   4  18   2        5.94        6.03      3.80 o 
  -5  19   2        0.97        5.89      3.31 o 
  -4  19   2        9.45        8.97      2.86 o 
  -3  19   2       21.64       24.33      8.04 o 
  -2  19   2      111.78      111.70      8.92 o 
  -1  19   2        3.55        7.34      3.02 o 
   0  19   2       60.08       63.52      4.19 o 
   1  19   2       10.22        9.66      2.87 o 
   2  19   2       28.72       29.17      2.51 o 
   3  19   2        4.94        9.06      2.36 o 
   4  19   2       94.32       83.15      4.15 o 
  -5  20   2        2.60        3.41      3.20 o 
  -4  20   2       12.41       12.51      3.01 o 
  -3  20   2        4.59        1.85      2.76 o 
  -2  20   2       35.29       44.16      2.98 o 
  -1  20   2       53.30       58.95      6.01 o 
   0  20   2       44.77       44.41      4.15 o 
   1  20   2        5.77       10.24      2.30 o 
   2  20   2       25.71       27.96      2.86 o 
   3  20   2        0.57       -0.24      2.92 o 
   4  20   2        2.94        3.89      2.68 o 
  -4  21   2       14.03       15.76      3.04 o 
  -3  21   2       76.26       67.99      7.15 o 
  -2  21   2       36.53       36.19      2.97 o 
  -1  21   2        1.21        5.22      2.74 o 
   0  21   2        2.72        8.76      2.52 o 
   1  21   2      134.50      138.82      8.82 o 
   2  21   2        1.28        1.85      2.59 o 
   3  21   2        0.05        3.07      2.68 o 
   4  21   2       38.08       29.94      3.19 o 
  -4  22   2        0.00       -2.13      2.97 o 
  -3  22   2        3.07        0.72      2.69 o 
  -2  22   2        5.45       14.25      3.66 o 
  -1  22   2       20.41       24.43      3.18 o 
   0  22   2        0.10       -2.01      3.03 o 
   1  22   2       11.75       15.11      2.40 o 
   2  22   2        5.57        7.36      2.27 o 
   3  22   2        3.13        3.06      2.67 o 
  -4  23   2        3.95        5.47      3.03 o 
  -3  23   2        6.28        8.28      2.74 o 
  -2  23   2       78.15       82.58      3.64 o 
  -1  23   2        0.01        1.59      2.53 o 
   0  23   2       60.28       75.12      4.95 o 
   1  23   2       20.56       23.10      2.26 o 
   2  23   2       48.24       39.32      3.36 o 
   3  23   2        4.97       10.90      3.18 o 
  -3  24   2        0.04        1.22      2.72 o 
  -2  24   2       11.03       12.69      3.15 o 
  -1  24   2       70.21       75.50      2.80 o 
   0  24   2       18.40       15.40      2.70 o 
   1  24   2        0.16       -0.54      2.17 o 
   2  24   2        0.37        2.11      2.27 o 
   3  24   2       11.88       10.79      2.46 o 
  -3  25   2        8.19       12.68      2.87 o 
  -2  25   2       14.28       14.28      4.11 o 
  -1  25   2        4.74        1.28      6.15 o 
   0  25   2        0.04        1.40      3.92 o 
   1  25   2      111.76      119.22     13.60 o 
   2  25   2        0.04        0.35      2.34 o 
  -2  26   2        7.98       13.05      3.71 o 
  -1  26   2       10.97        7.78      2.65 o 
   0  26   2        4.23        1.49      2.56 o 
   1  26   2       13.58       12.81      2.91 o 
   2  26   2       19.59       12.62      2.88 o 
  -2  27   2       28.76       28.19      2.94 o 
  -1  27   2        0.40       -1.54      2.52 o 
   0  27   2        8.88        8.97      3.44 o 
   1  27   2        1.97        2.42      2.68 o 
  -7   1   3       53.32       58.82      6.69 o 
  -6   1   3      192.90      188.99     15.01 o 
  -5   1   3        1.32        5.26      2.84 o 
  -4   1   3       88.79       77.42      4.74 o 
  -3   1   3     1787.32     1893.81     82.46 o 
  -2   1   3      119.36      104.89      7.24 o 
  -1   1   3       15.25       17.04      1.92 o 
   0   1   3     1559.18     1573.47     12.47 o 
   1   1   3      472.37      425.12      2.31 o 
   2   1   3       95.51       83.51      2.53 o 
   3   1   3      732.68      726.71     10.01 o 
   4   1   3       61.46       66.18      2.18 o 
   5   1   3       50.50       46.89      2.25 o 
  -7   2   3       55.27       54.51      5.62 o 
  -6   2   3       62.48       61.98      5.89 o 
  -5   2   3      378.21      361.77     29.41 o 
  -4   2   3      251.91      224.31     15.76 o 
  -3   2   3     1242.53     1334.93     81.00 o 
  -2   2   3     1004.61     1033.30     79.25 o 
  -1   2   3      156.16      167.73      2.34 o 
   0   2   3      100.55       96.58      2.00 o 
   1   2   3      541.89      560.79      2.57 o 
   2   2   3       89.99       90.85      3.28 o 
   3   2   3       12.50       15.14      1.65 o 
   4   2   3      161.26      157.82      8.78 o 
   5   2   3        4.58        6.92      2.07 o 
  -7   3   3        7.51        6.68      2.63 o 
  -6   3   3        5.26        8.64      2.43 o 
  -5   3   3      773.73      713.60     62.87 o 
  -4   3   3       23.77       26.18      3.67 o 
  -3   3   3        5.69        9.71      5.41 o 
  -2   3   3     5186.80     4834.82    294.67 o 
  -1   3   3      473.02      435.66      3.59 o 
   0   3   3     3248.26     3101.73     28.91 o 
   1   3   3        2.78        0.95      2.84 o 
   2   3   3      231.84      247.26      4.64 o 
   3   3   3       94.06       95.36      1.83 o 
   4   3   3      479.03      495.23      4.34 o 
   5   3   3       82.87       78.29      3.00 o 
  -6   4   3       68.50       79.65      5.99 o 
  -5   4   3      140.44      138.97     13.46 o 
  -4   4   3       97.63       87.94      5.22 o 
  -3   4   3       69.01       71.44      5.75 o 
  -2   4   3      171.63      234.27     18.08 o 
  -1   4   3      281.93      268.82      3.85 o 
   0   4   3      443.08      456.28      7.30 o 
   1   4   3     1732.85     1775.39     32.34 o 
   2   4   3      232.59      216.35      2.22 o 
   3   4   3      229.86      213.27      5.95 o 
   4   4   3       18.37       19.19      1.68 o 
   5   4   3       26.24       33.01      2.37 o 
  -6   5   3       56.32       50.70      5.34 o 
  -5   5   3      555.71      500.29     39.65 o 
  -4   5   3      130.98      127.26      5.18 o 
  -3   5   3     1283.71     1100.10      9.28 o 
  -2   5   3       71.84       74.30      3.82 o 
  -1   5   3        1.27        1.01      2.32 o 
   0   5   3      233.78      254.85      5.44 o 
   1   5   3     5375.79     5435.94     94.64 o 
   2   5   3        9.53        5.04      1.72 o 
   3   5   3      307.61      316.85      2.80 o 
   4   5   3      120.09      122.23      1.92 o 
   5   5   3       91.86       91.75      2.81 o 
  -6   6   3       63.55       58.81      4.48 o 
  -5   6   3      128.77      106.44      4.80 o 
  -4   6   3       95.77       80.08      5.97 o 
  -3   6   3       56.00       69.11      4.84 o 
  -2   6   3      803.47      674.53     38.94 o 
  -1   6   3      581.62      558.29     25.16 o 
   0   6   3      521.34      552.76     16.57 o 
   1   6   3      303.26      347.04      3.87 o 
   2   6   3      496.10      469.51      6.47 o 
   3   6   3      372.93      375.04      3.72 o 
   4   6   3       55.16       49.06      1.83 o 
   5   6   3       24.37       26.85      5.33 o 
  -6   7   3      133.49      111.39      5.06 o 
  -5   7   3       15.01        8.12      5.31 o 
  -4   7   3      112.97       99.91      5.81 o 
  -3   7   3        0.43        4.94      4.38 o 
  -2   7   3      436.74      356.51     15.14 o 
  -1   7   3       28.74       35.09      2.43 o 
   0   7   3     1249.45     1179.77      7.43 o 
   1   7   3       70.50       66.59      1.85 o 
   2   7   3        4.64        4.72      1.73 o 
   3   7   3      295.12      288.15      2.86 o 
   4   7   3       59.20       59.49      1.85 o 
   5   7   3       10.58       11.12      2.31 o 
  -6   8   3        3.65        6.77      5.00 o 
  -5   8   3        8.61        6.95      4.54 o 
  -4   8   3      123.93       92.12      4.74 o 
  -3   8   3       96.67       94.45      4.58 o 
  -2   8   3        4.40        8.08      2.53 o 
  -1   8   3      563.00      529.02     31.14 o 
   0   8   3       26.49       33.04      1.97 o 
   1   8   3       15.09       22.35      1.83 o 
   2   8   3       71.29       71.90      2.31 o 
   3   8   3        0.86        6.59      1.72 o 
   4   8   3      232.47      221.51      4.72 o 
   5   8   3      104.86      101.46      4.64 o 
  -6   9   3       77.29       59.32      5.37 o 
  -5   9   3       94.86       82.95      4.62 o 
  -4   9   3       21.68       23.19      5.37 o 
  -3   9   3      668.02      598.57      6.27 o 
  -2   9   3        0.29        2.16      2.44 o 
  -1   9   3        0.16       -2.92      2.96 o 
   0   9   3       78.96       78.48      3.73 o 
   1   9   3      765.02      720.63      8.39 o 
   2   9   3       54.90       56.40      1.94 o 
   3   9   3      132.33      138.03      2.93 o 
   4   9   3       76.29       69.43      1.90 o 
   5   9   3        2.52        2.34      1.89 o 
  -6  10   3        0.66       -4.06      4.18 o 
  -5  10   3       44.41       33.52      5.06 o 
  -4  10   3      259.57      219.48      5.35 o 
  -3  10   3       46.62       44.87      4.64 o 
  -2  10   3      424.11      381.77     24.49 o 
  -1  10   3        7.31        6.84      3.33 o 
   0  10   3      619.07      632.52     41.12 o 
   1  10   3        9.03        9.85      2.81 o 
   2  10   3      669.64      702.46      3.07 o 
   3  10   3        2.11        4.68      1.74 o 
   4  10   3       17.77       18.51      1.87 o 
   5  10   3       26.06       22.89      1.94 o 
  -6  11   3      144.70       99.95      4.84 o 
  -5  11   3       60.52       51.58      4.10 o 
  -4  11   3        0.83        4.78      4.98 o 
  -3  11   3      363.74      326.76      5.47 o 
  -2  11   3      400.10      363.69     23.78 o 
  -1  11   3        5.08        3.86      3.19 o 
   0  11   3       68.25       62.21      6.34 o 
   1  11   3      443.05      479.45     15.99 o 
   2  11   3       89.92       90.11      2.53 o 
   3  11   3       11.20       11.79      2.00 o 
   4  11   3      288.77      313.84      3.59 o 
   5  11   3        5.17        6.54      1.87 o 
  -6  12   3        0.10       -3.90      5.14 o 
  -5  12   3        7.80        9.87      4.08 o 
  -4  12   3       71.16       54.44      4.40 o 
  -3  12   3        3.20        9.10      4.34 o 
  -2  12   3        0.03        1.61      3.82 o 
  -1  12   3       97.90       88.19     14.36 o 
   0  12   3        0.34        2.97      4.55 o 
   1  12   3       72.25       83.83      3.77 o 
   2  12   3      380.66      402.66      8.83 o 
   3  12   3       24.49       26.00      1.80 o 
   4  12   3       54.56       59.90      3.23 o 
   5  12   3        0.14       -0.40      1.81 o 
  -6  13   3       67.42       47.26      5.28 o 
  -5  13   3        1.15        8.16      3.98 o 
  -4  13   3       25.43       23.39      4.08 o 
  -3  13   3       14.60       16.47      3.52 o 
  -2  13   3      121.06      121.75      7.42 o 
  -1  13   3      152.27      163.94     26.24 o 
   0  13   3      169.51      182.67     32.34 o 
   1  13   3      121.57      125.54     13.92 o 
   2  13   3        5.49        7.44      2.22 o 
   3  13   3        2.17        3.71      1.78 o 
   4  13   3       80.98       82.93      3.17 o 
   5  13   3        0.10       -0.19      1.85 o 
  -6  14   3        6.66       10.63      4.04 o 
  -5  14   3      119.46       86.49      5.26 o 
  -4  14   3       36.73       35.73      4.76 o 
  -3  14   3        0.12        1.67      3.78 o 
  -2  14   3      103.49      110.94      9.03 o 
  -1  14   3       91.55      106.96     19.86 o 
   0  14   3       16.80       16.74      2.60 o 
   1  14   3       76.97       76.78      2.92 o 
   2  14   3        3.33        4.77      2.19 o 
   3  14   3      222.72      226.81      3.19 o 
   4  14   3       71.09       66.23      3.04 o 
   5  14   3        3.69        3.57      2.14 o 
  -5  15   3        0.68        9.22      4.02 o 
  -4  15   3        8.42       11.21      3.92 o 
  -3  15   3      227.75      210.37     16.32 o 
  -2  15   3       81.42       91.71     12.24 o 
  -1  15   3        2.69        4.10      2.45 o 
   0  15   3        2.35        2.80      2.52 o 
   1  15   3       79.72       84.76      7.14 o 
   2  15   3        0.41        3.01      2.77 o 
   3  15   3       23.64       31.49      5.85 o 
   4  15   3       12.82       13.04      1.91 o 
  -5  16   3        1.40        4.96      3.82 o 
  -4  16   3      242.43      217.03      4.76 o 
  -3  16   3       41.45       44.70      4.04 o 
  -2  16   3      224.40      230.96      9.89 o 
  -1  16   3        5.56        6.90      2.61 o 
   0  16   3      207.75      219.85     34.61 o 
   1  16   3        2.56        4.24      2.77 o 
   2  16   3      122.17      125.56      5.20 o 
   3  16   3       56.90       66.75      2.41 o 
   4  16   3        2.90        3.07      1.80 o 
  -5  17   3       31.26       24.72      3.98 o 
  -4  17   3       13.47       16.72      3.58 o 
  -3  17   3       60.55       59.65      7.51 o 
  -2  17   3      532.92      554.11     35.91 o 
  -1  17   3        0.25        9.59      2.71 o 
   0  17   3      633.75      679.12     98.80 o 
   1  17   3      144.36      139.91     22.38 o 
   2  17   3        4.80        4.16      2.26 o 
   3  17   3       28.57       31.16      2.28 o 
   4  17   3       59.26       59.03      2.15 o 
  -5  18   3       69.73       71.00      4.42 o 
  -4  18   3       30.06       25.09      3.92 o 
  -3  18   3       52.21       52.10      3.24 o 
  -2  18   3      421.07      424.22     10.79 o 
  -1  18   3      745.39      742.48     72.81 o 
   0  18   3        0.29        7.20      8.07 o 
   1  18   3        2.94        6.69      3.14 o 
   2  18   3        0.27        0.99      2.20 o 
   3  18   3      146.88      148.76      7.56 o 
   4  18   3        1.34        0.23      2.32 o 
  -5  19   3       10.25       11.86      4.02 o 
  -4  19   3        3.93        4.43      3.20 o 
  -3  19   3        9.81        3.22      3.32 o 
  -2  19   3      114.24      123.31      3.29 o 
  -1  19   3       19.29       22.69      4.59 o 
   0  19   3      166.18      168.66     22.68 o 
   1  19   3      164.65      152.80     17.88 o 
   2  19   3        1.50        2.21      2.24 o 
   3  19   3        0.78        1.48      2.35 o 
   4  19   3        0.03        2.80      2.94 o 
  -4  20   3        6.54        7.95      3.09 o 
  -3  20   3       14.42       11.69      2.93 o 
  -2  20   3       66.65       72.20      3.02 o 
  -1  20   3       64.47       71.34      6.15 o 
   0  20   3       14.94       15.87      2.23 o 
   1  20   3       38.31       42.10      6.70 o 
   2  20   3       41.82       43.06      3.01 o 
   3  20   3       11.64       16.86      4.08 o 
  -4  21   3        0.35        0.24      3.09 o 
  -3  21   3        0.24        0.03      2.74 o 
  -2  21   3       23.76       28.55      4.77 o 
  -1  21   3        3.21        8.71      2.79 o 
   0  21   3       20.28       21.47      4.15 o 
   1  21   3        3.95        1.06      5.13 o 
   2  21   3       13.13       12.25      2.43 o 
   3  21   3       21.89       18.18      2.78 o 
  -4  22   3        0.66        3.14      3.13 o 
  -3  22   3       72.70       67.75      4.29 o 
  -2  22   3       18.17       18.84      2.82 o 
  -1  22   3      160.41      170.76     19.92 o 
   0  22   3       45.22       42.67      2.51 o 
   1  22   3        7.82        8.35      2.52 o 
   2  22   3       11.74       11.67      2.51 o 
   3  22   3       11.01       10.38      3.79 o 
  -4  23   3        3.53        5.18      3.23 o 
  -3  23   3        9.81       10.46      3.20 o 
  -2  23   3       11.57       12.63      2.81 o 
  -1  23   3       24.78       22.47      2.90 o 
   0  23   3       70.61       73.13      5.20 o 
   1  23   3       39.22       36.82      4.86 o 
   2  23   3        0.20        4.54      3.34 o 
  -3  24   3        0.46       -2.57      4.47 o 
  -2  24   3       25.50       24.86      2.85 o 
  -1  24   3       93.07       94.26     14.87 o 
   0  24   3        5.52        3.34      2.54 o 
   1  24   3        0.01        0.50      2.31 o 
   2  24   3        3.44        3.30      3.55 o 
  -3  25   3        1.62        2.66      3.01 o 
  -2  25   3       18.94       17.07      6.73 o 
  -1  25   3        7.63        4.47      2.60 o 
   0  25   3       40.85       38.62      7.14 o 
   1  25   3       21.11       17.75      3.64 o 
  -2  26   3       26.74       29.41      2.93 o 
  -1  26   3        1.38        1.64      2.86 o 
   0  26   3       37.04       34.85      6.25 o 
   1  26   3       28.50       23.57      2.53 o 
  -1  27   3        0.27        3.67      2.66 o 
   0  27   3        0.02        1.01      2.74 o 
  -6   0   4      171.13      190.15     15.88 o 
  -5   0   4      185.82      187.23      6.99 o 
  -4   0   4      215.10      216.78      6.55 o 
  -3   0   4        0.04        5.18      4.38 o 
  -2   0   4     2045.46     1924.14     79.96 o 
  -1   0   4       13.56       24.17      2.58 o 
   0   0   4     2361.22     2598.26      7.01 o 
   1   0   4      540.68      622.31      9.48 o 
   2   0   4     3744.64     3694.72      7.10 o 
   3   0   4      236.41      237.46      3.62 o 
   4   0   4        0.74        5.28      2.79 o 
   5   0   4      193.49      176.27      3.86 o 
  -6   1   4       72.21       76.52      3.35 o 
  -5   1   4      176.95      196.99      3.96 o 
  -4   1   4       82.91       89.06      3.96 o 
  -3   1   4      102.91       99.02      3.81 o 
  -2   1   4        6.47       11.79      2.18 o 
  -1   1   4      287.23      288.32      2.44 o 
   0   1   4     2517.76     2593.65     13.62 o 
   1   1   4      438.98      477.53      4.79 o 
   2   1   4       42.02       63.33      3.48 o 
   3   1   4      132.87      128.39      2.60 o 
   4   1   4        0.06        0.23      2.18 o 
   5   1   4        5.27        7.77      2.56 o 
  -6   2   4       23.72       24.19      2.72 o 
  -5   2   4      326.48      363.02     13.44 o 
  -4   2   4       82.57       70.65      4.55 o 
  -3   2   4      170.84      210.32      5.72 o 
  -2   2   4       95.73      100.09      3.21 o 
  -1   2   4      736.87      699.18      6.31 o 
   0   2   4      564.90      573.95      7.13 o 
   1   2   4      581.37      555.73      4.24 o 
   2   2   4      126.76      131.37      3.74 o 
   3   2   4       27.73       31.28      1.70 o 
   4   2   4       21.10       24.08      2.07 o 
   5   2   4       94.41       93.57      4.04 o 
  -6   3   4        0.38        1.43      5.53 o 
  -5   3   4       40.15       34.12      4.92 o 
  -4   3   4      254.13      280.89      6.27 o 
  -3   3   4      470.01      514.77     17.33 o 
  -2   3   4      101.64      105.24      3.60 o 
  -1   3   4      393.69      393.60      3.23 o 
   0   3   4      322.80      308.98      2.88 o 
   1   3   4       35.51       35.27      1.68 o 
   2   3   4      169.69      161.88      6.14 o 
   3   3   4       94.68       98.78      2.62 o 
   4   3   4       10.60       11.69      2.44 o 
   5   3   4        0.38        2.02      2.15 o 
  -6   4   4        6.58        8.32      5.63 o 
  -5   4   4        6.10        8.68      4.64 o 
  -4   4   4      288.31      285.61      6.95 o 
  -3   4   4      482.72      518.69      6.67 o 
  -2   4   4      888.49      887.32     39.45 o 
  -1   4   4       96.12       94.83      1.90 o 
   0   4   4       50.68       50.64      1.60 o 
   1   4   4       66.51       72.47      3.40 o 
   2   4   4      531.14      508.64     10.19 o 
   3   4   4       21.95       24.22      2.11 o 
   4   4   4       10.53       13.70      1.71 o 
   5   4   4        2.73        3.16      2.16 o 
  -6   5   4       88.34       58.20      5.28 o 
  -5   5   4       43.08       50.06      4.92 o 
  -4   5   4       83.89       83.25      5.20 o 
  -3   5   4       46.16       51.26      4.76 o 
  -2   5   4        0.23        0.38      2.73 o 
  -1   5   4        8.59       16.26      1.91 o 
   0   5   4      443.18      503.60      7.59 o 
   1   5   4      176.38      177.92      2.15 o 
   2   5   4        0.01       -1.09      1.65 o 
   3   5   4      452.17      456.86      2.86 o 
   4   5   4       17.24       19.83      2.45 o 
   5   5   4        3.59        6.39      2.11 o 
  -6   6   4       90.07       73.15      5.28 o 
  -5   6   4       17.76       26.04      4.76 o 
  -4   6   4      548.49      547.25      7.03 o 
  -3   6   4       55.36       80.70      4.12 o 
  -2   6   4      302.09      295.03     18.43 o 
  -1   6   4      733.91      704.45     16.69 o 
   0   6   4        5.78        5.50      1.81 o 
   1   6   4       47.13       50.15      1.96 o 
   2   6   4      660.38      699.85      7.49 o 
   3   6   4      108.69      110.27      1.91 o 
   4   6   4      106.21      110.16      2.83 o 
   5   6   4       44.27       38.02      2.89 o 
  -6   7   4        0.60        0.58      4.90 o 
  -5   7   4       24.00       16.60      4.96 o 
  -4   7   4        7.24       23.77      4.24 o 
  -3   7   4      295.38      330.04      5.85 o 
  -2   7   4       38.64       37.83      2.43 o 
  -1   7   4       75.01       85.53      2.87 o 
   0   7   4        0.01        1.75      1.82 o 
   1   7   4       64.05       74.81      3.04 o 
   2   7   4       59.38       58.13      2.33 o 
   3   7   4      183.09      192.85      2.22 o 
   4   7   4        4.28        4.89      1.66 o 
   5   7   4       10.59        9.74      2.30 o 
  -6   8   4       33.41       31.39      5.10 o 
  -5   8   4      114.57      105.96      5.31 o 
  -4   8   4      396.05      419.82      6.43 o 
  -3   8   4       32.18       39.83      4.96 o 
  -2   8   4       29.60       31.75      2.59 o 
  -1   8   4      943.08      934.98     35.16 o 
   0   8   4       23.27       20.62      1.80 o 
   1   8   4      359.99      350.27      2.51 o 
   2   8   4        6.74        7.93      1.64 o 
   3   8   4      364.72      352.80      3.96 o 
   4   8   4       31.22       31.42      2.01 o 
   5   8   4       87.60       77.83      5.68 o 
  -6   9   4        1.06       -0.68      4.90 o 
  -5   9   4       44.23       36.49      4.94 o 
  -4   9   4       60.09       53.33      4.46 o 
  -3   9   4        3.62        7.84      4.08 o 
  -2   9   4        4.54        5.50      2.42 o 
  -1   9   4      215.10      209.86     13.49 o 
   0   9   4      712.29      721.91     17.16 o 
   1   9   4       24.05       26.88      1.86 o 
   2   9   4        3.39       -1.08      1.68 o 
   3   9   4        5.55        6.61      1.71 o 
   4   9   4        8.12        5.66      1.67 o 
   5   9   4        1.87        0.73      2.53 o 
  -6  10   4       19.70       17.56      4.88 o 
  -5  10   4       21.19       25.52      4.82 o 
  -4  10   4      156.10      152.12      4.70 o 
  -3  10   4       69.53       74.81      5.14 o 
  -2  10   4      336.11      338.53     26.47 o 
  -1  10   4      183.93      180.01     12.71 o 
   0  10   4       38.64       41.87      1.81 o 
   1  10   4       38.87       38.77      1.77 o 
   2  10   4      149.00      144.59      2.05 o 
   3  10   4       77.53       85.39      1.96 o 
   4  10   4       16.28       18.07      1.82 o 
  -6  11   4        7.03        3.56      4.90 o 
  -5  11   4       34.70       27.45      4.82 o 
  -4  11   4        0.28        6.63      3.90 o 
  -3  11   4      515.59      568.03      5.95 o 
  -2  11   4        4.47        3.26      2.43 o 
  -1  11   4      233.26      235.94     10.53 o 
   0  11   4      111.85      118.04      3.09 o 
   1  11   4      237.26      256.41      8.26 o 
   2  11   4       49.75       52.38      1.90 o 
   3  11   4      172.34      181.24      2.52 o 
   4  11   4        7.62        7.96      1.84 o 
  -6  12   4       73.38       66.57      4.50 o 
  -5  12   4      148.28      147.14      4.54 o 
  -4  12   4       30.52       36.87      4.00 o 
  -3  12   4        5.08        8.06      4.04 o 
  -2  12   4       98.66       98.34      5.29 o 
  -1  12   4      689.57      706.57     50.40 o 
   0  12   4        0.38        2.38      1.74 o 
   1  12   4      134.46      135.43      4.01 o 
   2  12   4       47.48       50.88      2.27 o 
   3  12   4      143.20      142.50      2.18 o 
   4  12   4        0.25        0.13      1.89 o 
  -6  13   4       52.99       46.94      5.24 o 
  -5  13   4        7.20        6.67      4.70 o 
  -4  13   4       68.43       85.26      4.22 o 
  -3  13   4       32.42       26.91      4.86 o 
  -2  13   4       84.54       72.10      2.76 o 
  -1  13   4       15.24       14.72      2.11 o 
   0  13   4      608.72      590.40     28.50 o 
   1  13   4       22.05       23.10      1.93 o 
   2  13   4        0.35        0.18      1.69 o 
   3  13   4       12.35       15.10      2.64 o 
   4  13   4      109.22      102.32      4.70 o 
  -5  14   4       35.08       30.77      4.84 o 
  -4  14   4       13.45       21.94      4.04 o 
  -3  14   4       38.93       31.23      4.88 o 
  -2  14   4       72.21       74.09      4.41 o 
  -1  14   4        8.05        9.46      2.72 o 
   0  14   4      158.68      155.68     11.58 o 
   1  14   4        8.60        7.13      1.75 o 
   2  14   4      151.46      159.01      3.09 o 
   3  14   4       19.42       20.27      1.80 o 
   4  14   4       16.36       16.92      1.96 o 
  -5  15   4        2.67        6.81      3.92 o 
  -4  15   4        4.44       10.09      4.74 o 
  -3  15   4      483.06      481.47     15.71 o 
  -2  15   4        0.18       -3.35      2.66 o 
  -1  15   4      149.03      153.59     19.64 o 
   0  15   4        2.41        7.13      2.43 o 
   1  15   4      141.30      143.18      8.80 o 
   2  15   4       32.28       34.58      1.84 o 
   3  15   4        1.51        6.30      2.91 o 
   4  15   4       48.71       42.77      2.22 o 
  -5  16   4       25.57       16.54      4.80 o 
  -4  16   4        2.31       11.19      3.70 o 
  -3  16   4        0.07        0.94      2.77 o 
  -2  16   4        2.06        2.88      2.70 o 
  -1  16   4      496.51      478.38     73.65 o 
   0  16   4      122.80      118.68     18.57 o 
   1  16   4        8.70        9.96      2.33 o 
   2  16   4       11.23       17.10      1.77 o 
   3  16   4       17.89       22.15      1.96 o 
   4  16   4       16.73       14.98      1.95 o 
  -5  17   4        8.46        8.46      3.82 o 
  -4  17   4        2.93        3.76      3.60 o 
  -3  17   4        0.57        3.87      2.64 o 
  -2  17   4      294.72      299.23     30.26 o 
  -1  17   4      166.14      172.98     24.78 o 
   0  17   4       37.57       38.16      2.79 o 
   1  17   4       94.70      102.15      6.18 o 
   2  17   4        1.92        5.17      1.90 o 
   3  17   4        0.59       -0.32      1.91 o 
  -5  18   4        2.12        1.65      4.64 o 
  -4  18   4        9.34       11.66      3.64 o 
  -3  18   4        1.39       -0.95      3.03 o 
  -2  18   4       46.12       51.96      6.46 o 
  -1  18   4       26.69       29.66      2.36 o 
   0  18   4       26.66       30.89      3.40 o 
   1  18   4       27.72       29.08      2.61 o 
   2  18   4        9.29        7.73      2.29 o 
   3  18   4        2.90       -0.25      1.98 o 
  -4  19   4       19.66       18.09      3.68 o 
  -3  19   4        0.15        2.20      3.42 o 
  -2  19   4       65.46       65.77      3.95 o 
  -1  19   4       20.36       22.20      2.79 o 
   0  19   4      219.31      228.86     29.70 o 
   1  19   4       25.91       27.54      2.49 o 
   2  19   4        0.06        2.01      2.30 o 
   3  19   4       25.36       20.01      2.09 o 
  -4  20   4        2.65        7.29      3.70 o 
  -3  20   4        1.65        0.93      3.07 o 
  -2  20   4        3.38        2.14      3.28 o 
  -1  20   4       13.32       15.49      3.47 o 
   0  20   4      144.61      145.03     27.79 o 
   1  20   4        4.19        2.83      2.73 o 
   2  20   4       21.94       19.08      2.99 o 
   3  20   4        2.38        3.92      2.48 o 
  -4  21   4        0.44       -2.25      3.66 o 
  -3  21   4      218.63      219.66      4.36 o 
  -2  21   4       12.71       10.69      2.84 o 
  -1  21   4        0.37        1.43      2.48 o 
   0  21   4      113.02      121.30     11.12 o 
   1  21   4        0.05        4.67      2.70 o 
   2  21   4        0.53       -3.07      2.36 o 
  -3  22   4        3.19        3.67      3.00 o 
  -2  22   4        0.01        2.39      2.92 o 
  -1  22   4       24.90       26.64      2.36 o 
   0  22   4        4.25        0.69      2.20 o 
   1  22   4       10.34       15.80      3.23 o 
   2  22   4        0.09        6.21      2.79 o 
  -3  23   4       19.65       17.91      3.52 o 
  -2  23   4       28.05       22.28      3.22 o 
  -1  23   4       43.15       45.73      3.76 o 
   0  23   4       86.91       86.52     10.15 o 
   1  23   4        3.72        6.68      4.09 o 
   2  23   4        4.16        8.04      2.66 o 
  -3  24   4       56.00       47.64      3.35 o 
  -2  24   4       60.80       64.17      3.13 o 
  -1  24   4       50.69       49.26      3.11 o 
   0  24   4        1.73        3.35      3.58 o 
   1  24   4       26.83       29.70      3.28 o 
  -2  25   4       15.18       16.24      2.86 o 
  -1  25   4        3.31        7.00      2.89 o 
   0  25   4        0.07        3.85      2.54 o 
  -6   1   5       47.23       48.32      3.94 o 
  -5   1   5       60.57       57.99      3.94 o 
  -4   1   5      213.81      239.97      4.50 o 
  -3   1   5      491.24      472.08     37.29 o 
  -2   1   5       91.83       88.03      2.21 o 
  -1   1   5      173.66      169.08      1.86 o 
   0   1   5      278.38      255.17      2.88 o 
   1   1   5      273.25      297.34      1.97 o 
   2   1   5       78.32       80.42      1.52 o 
   3   1   5      777.59      782.75      6.77 o 
   4   1   5        6.79       11.93      2.09 o 
  -6   2   5        1.41        5.43      5.41 o 
  -5   2   5        1.88        3.92      4.72 o 
  -4   2   5        0.11       -0.23      3.48 o 
  -3   2   5       36.54       39.47      2.98 o 
  -2   2   5      190.39      193.42      5.24 o 
  -1   2   5      153.42      169.85      1.91 o 
   0   2   5      112.40      105.09      1.82 o 
   1   2   5      218.57      226.31      3.42 o 
   2   2   5       60.81       55.96      2.10 o 
   3   2   5        8.04       15.11      2.46 o 
   4   2   5       16.34       15.47      2.32 o 
  -6   3   5       51.97       64.46      5.49 o 
  -5   3   5      101.13       93.98      4.78 o 
  -4   3   5      195.63      197.63      5.20 o 
  -3   3   5      270.89      283.06     21.80 o 
  -2   3   5        2.11        7.04      2.05 o 
  -1   3   5       11.78       13.15      1.59 o 
   0   3   5      476.61      458.84      7.79 o 
   1   3   5       42.99       41.45      1.47 o 
   2   3   5       26.65       27.98      1.74 o 
   3   3   5       81.84       80.54      1.77 o 
   4   3   5       35.40       29.75      2.16 o 
  -6   4   5       17.73       20.28      5.24 o 
  -5   4   5       18.36       20.05      4.98 o 
  -4   4   5        5.99        9.63      4.20 o 
  -3   4   5      112.74      119.17     13.67 o 
  -2   4   5        4.86        4.55      1.94 o 
  -1   4   5       40.91       45.58      1.78 o 
   0   4   5        6.02        5.85      1.53 o 
   1   4   5       15.51       18.99      2.00 o 
   2   4   5      215.74      212.51      4.23 o 
   3   4   5       71.10       68.60      1.89 o 
   4   4   5        0.36        0.91      1.83 o 
  -6   5   5        9.81        7.48      4.52 o 
  -5   5   5        1.44        4.08      4.86 o 
  -4   5   5        0.76        3.48      4.26 o 
  -3   5   5      450.47      440.44     40.04 o 
  -2   5   5      150.86      149.65      8.17 o 
  -1   5   5      956.66      966.83     16.62 o 
   0   5   5        0.58        1.46      1.68 o 
   1   5   5      258.40      270.85      5.99 o 
   2   5   5       85.01       82.44      2.30 o 
   3   5   5       71.24       71.96      2.59 o 
   4   5   5       58.11       57.87      1.91 o 
  -6   6   5       36.45       51.08      5.63 o 
  -5   6   5       10.34       16.54      4.46 o 
  -4   6   5       68.46       68.74      4.04 o 
  -3   6   5       42.60       40.42      4.33 o 
  -2   6   5      817.32      817.51     49.51 o 
  -1   6   5      247.58      281.76      9.54 o 
   0   6   5      129.86      159.19      2.35 o 
   1   6   5      242.29      239.40      2.29 o 
   2   6   5      874.71      869.62     16.06 o 
   3   6   5        9.99       12.72      1.79 o 
   4   6   5        4.03        9.16      1.86 o 
  -6   7   5      235.96      240.01      6.59 o 
  -5   7   5        1.17        5.16      4.34 o 
  -4   7   5      166.70      209.73      5.12 o 
  -3   7   5      107.57      117.19     18.35 o 
  -2   7   5       22.03       22.03      2.51 o 
  -1   7   5      465.86      463.34     10.28 o 
   0   7   5     1635.05     1717.33     10.92 o 
   1   7   5       55.14       61.80      1.83 o 
   2   7   5        8.13       12.18      2.42 o 
   3   7   5       13.08       13.14      1.68 o 
   4   7   5      169.35      148.53      7.19 o 
  -6   8   5        3.80        3.11      4.72 o 
  -5   8   5       42.35       61.99      4.78 o 
  -4   8   5       13.16        6.75      4.30 o 
  -3   8   5       13.22       15.98      2.73 o 
  -2   8   5       21.15       25.62      2.59 o 
  -1   8   5       33.48       29.64      2.15 o 
   0   8   5       47.72       48.09      3.50 o 
   1   8   5      437.48      435.90      6.83 o 
   2   8   5       26.99       25.30      1.66 o 
   3   8   5        1.86        2.27      3.52 o 
   4   8   5        0.00        0.35      1.76 o 
  -6   9   5       70.40       54.66      5.12 o 
  -5   9   5       16.22       14.65      4.54 o 
  -4   9   5      114.02      115.12      4.70 o 
  -3   9   5      634.84      643.08     80.72 o 
  -2   9   5      208.83      212.13     13.88 o 
  -1   9   5      317.30      300.16     11.28 o 
   0   9   5       50.58       59.56      2.36 o 
   1   9   5      108.56      105.44      2.02 o 
   2   9   5        1.06        3.26      1.70 o 
   3   9   5       61.18       62.06      1.86 o 
   4   9   5       12.38       10.13      2.78 o 
  -6  10   5       28.91       26.61      4.88 o 
  -5  10   5        5.27       10.75      3.82 o 
  -4  10   5        0.03        1.91      4.38 o 
  -3  10   5       18.66       19.19      3.47 o 
  -2  10   5      532.12      512.45     46.35 o 
  -1  10   5      104.80       93.66      4.56 o 
   0  10   5        4.25        8.06      1.86 o 
   1  10   5       42.81       52.02      1.78 o 
   2  10   5       45.82       48.74      1.89 o 
   3  10   5        4.34        5.31      3.30 o 
   4  10   5       10.23       10.46      1.80 o 
  -6  11   5        0.50        0.66      3.82 o 
  -5  11   5        3.20        6.83      4.58 o 
  -4  11   5       47.37       52.03      3.92 o 
  -3  11   5        0.65        4.35      2.95 o 
  -2  11   5      352.70      361.18     26.79 o 
  -1  11   5      600.34      633.48     34.87 o 
   0  11   5       10.59        8.36      1.93 o 
   1  11   5        7.02       11.58      1.65 o 
   2  11   5       62.03       62.30      2.39 o 
   3  11   5        1.57        3.08      1.78 o 
   4  11   5       14.11       14.63      1.97 o 
  -5  12   5       10.45       13.04      4.60 o 
  -4  12   5       14.87       19.87      4.58 o 
  -3  12   5       78.10       79.90      4.02 o 
  -2  12   5      192.30      210.05     17.32 o 
  -1  12   5       79.62       74.48      4.58 o 
   0  12   5        0.22       -1.23      1.88 o 
   1  12   5        5.42        6.85      1.65 o 
   2  12   5      162.61      171.51      2.12 o 
   3  12   5       12.47       15.62      1.77 o 
   4  12   5        8.01        8.61      1.98 o 
  -5  13   5       26.86       24.38      3.80 o 
  -4  13   5      117.43      114.40      4.28 o 
  -3  13   5        2.41        4.54      4.24 o 
  -2  13   5        5.12        7.22      2.38 o 
  -1  13   5      206.01      231.72     16.77 o 
   0  13   5      270.48      311.24     13.60 o 
   1  13   5       25.19       25.99      1.84 o 
   2  13   5        2.35        6.48      2.92 o 
   3  13   5        5.38        7.91      1.97 o 
  -5  14   5       12.85        9.67      3.82 o 
  -4  14   5       88.58       97.40      4.20 o 
  -3  14   5       38.31       47.36      3.68 o 
  -2  14   5        0.11        0.59      2.17 o 
  -1  14   5      628.95      667.55     49.82 o 
   0  14   5       47.30       51.18      5.11 o 
   1  14   5      134.05      141.26      4.45 o 
   2  14   5        2.94        5.75      2.36 o 
   3  14   5        5.34        5.48      1.76 o 
  -5  15   5        0.79        6.15      3.88 o 
  -4  15   5        4.23        5.43      3.60 o 
  -3  15   5      125.46      125.92      4.34 o 
  -2  15   5       37.65       45.13      5.76 o 
  -1  15   5       10.80       10.81      3.05 o 
   0  15   5       52.96       55.25      1.98 o 
   1  15   5       28.07       23.96      1.95 o 
   2  15   5        1.63        3.52      1.85 o 
   3  15   5       20.73       24.67      1.87 o 
  -5  16   5       21.87       30.64      3.88 o 
  -4  16   5       12.72       11.13      3.74 o 
  -3  16   5       13.49       10.75      3.45 o 
  -2  16   5       41.20       47.64      3.47 o 
  -1  16   5       55.44       61.45      5.33 o 
   0  16   5       63.33       64.06      4.10 o 
   1  16   5        2.26        2.33      1.84 o 
   2  16   5        9.75       12.18      1.80 o 
   3  16   5       10.21        7.61      1.96 o 
  -5  17   5        6.27        5.55      4.72 o 
  -4  17   5       54.81       55.70      4.00 o 
  -3  17   5        0.15        4.28      3.26 o 
  -2  17   5        6.89       10.44      2.14 o 
  -1  17   5       10.00       11.08      2.81 o 
   0  17   5       35.75       36.47      2.19 o 
   1  17   5        7.73        8.76      1.81 o 
   2  17   5       32.37       33.71      2.02 o 
   3  17   5        5.39        2.29      1.86 o 
  -4  18   5        5.53        8.44      3.64 o 
  -3  18   5       18.23       24.24      3.23 o 
  -2  18   5       36.88       36.47      2.76 o 
  -1  18   5      142.94      135.30     12.38 o 
   0  18   5       40.79       40.06      1.96 o 
   1  18   5      158.16      161.22      8.74 o 
   2  18   5        1.51        0.94      1.83 o 
  -4  19   5        8.89        7.01      3.72 o 
  -3  19   5       16.95       20.66      3.21 o 
  -2  19   5        0.03        2.46      2.06 o 
  -1  19   5        0.01       -1.78      2.03 o 
   0  19   5       16.66       17.47      2.62 o 
   1  19   5       25.70       18.03      1.98 o 
   2  19   5        1.60       -1.08      1.91 o 
  -4  20   5       24.02       21.12      3.84 o 
  -3  20   5       12.11       12.14      2.74 o 
  -2  20   5       35.09       39.31      2.12 o 
  -1  20   5       13.10       14.76      2.35 o 
   0  20   5        2.68        4.22      1.88 o 
   1  20   5       15.66       15.55      3.93 o 
   2  20   5       24.76       22.07      2.27 o 
  -3  21   5        1.17        3.17      2.61 o 
  -2  21   5        9.01        8.76      2.37 o 
  -1  21   5        0.01        2.57      2.07 o 
   0  21   5        7.02        7.55      2.18 o 
   1  21   5        0.35       -1.34      2.04 o 
  -3  22   5        1.32        2.66      2.73 o 
  -2  22   5        5.22       12.91      5.40 o 
  -1  22   5       30.34       27.02      4.82 o 
   0  22   5        0.23       -0.10      2.06 o 
   1  22   5       12.68       13.27      2.05 o 
  -2  23   5        1.62        0.64      2.42 o 
  -1  23   5        0.93        1.67      2.31 o 
   0  23   5        0.08        4.17      2.03 o 
  -1  24   5        0.45        4.37      2.59 o 
  -5   0   6       48.17       56.31      5.85 o 
  -4   0   6       33.61       30.54      4.32 o 
  -3   0   6       72.64       64.61      6.32 o 
  -2   0   6     1169.12     1229.96     11.57 o 
  -1   0   6        0.38        4.58      2.22 o 
   0   0   6       99.45       95.13      2.43 o 
   1   0   6       49.36       45.17      2.15 o 
   2   0   6      279.36      272.67      2.78 o 
   3   0   6       20.52       22.61      2.99 o 
   4   0   6       75.57       62.52      3.54 o 
  -6   1   6        1.03        1.55      6.11 o 
  -5   1   6        5.33        8.32      3.67 o 
  -4   1   6       22.28       26.73      3.14 o 
  -3   1   6       13.21       14.95      2.09 o 
  -2   1   6      131.23      142.68      2.92 o 
  -1   1   6      344.47      356.79      4.43 o 
   0   1   6       23.93       25.09      1.50 o 
   1   1   6        7.36        9.67      1.58 o 
   2   1   6       19.82       26.28      1.48 o 
   3   1   6       26.72       21.97      1.72 o 
   4   1   6        0.73        1.08      2.25 o 
  -6   2   6       34.16       29.20      6.09 o 
  -5   2   6       61.59       69.93      4.86 o 
  -4   2   6      168.06      176.86      4.13 o 
  -3   2   6      107.99      106.38      8.00 o 
  -2   2   6      135.59      140.19      2.20 o 
  -1   2   6      147.09      156.34      1.91 o 
   0   2   6       18.30       22.43      1.64 o 
   1   2   6      284.10      292.43      2.56 o 
   2   2   6      112.07      111.11      2.11 o 
   3   2   6        0.03        0.28      1.62 o 
   4   2   6       19.00       18.04      2.29 o 
  -6   3   6        7.62        5.73      4.70 o 
  -5   3   6       29.22       22.59      4.62 o 
  -4   3   6       61.35       63.76      4.12 o 
  -3   3   6       37.88       40.68      2.16 o 
  -2   3   6      144.37      151.04      3.97 o 
  -1   3   6       26.33       23.01      1.59 o 
   0   3   6      192.09      187.07      2.74 o 
   1   3   6       77.32       78.48      1.97 o 
   2   3   6        0.01        1.65      1.85 o 
   3   3   6        0.29       -0.92      1.80 o 
   4   3   6       17.04       15.06      2.25 o 
  -6   4   6       29.18       35.05      5.22 o 
  -5   4   6       55.70       58.58      4.96 o 
  -4   4   6       30.04       33.44      3.92 o 
  -3   4   6       24.33       21.98      2.44 o 
  -2   4   6     1331.64     1333.01     30.66 o 
  -1   4   6        0.09        0.09      1.50 o 
   0   4   6       68.10       63.38      1.75 o 
   1   4   6       61.25       62.01      1.79 o 
   2   4   6      198.63      194.61      3.40 o 
   3   4   6        5.66        6.29      2.36 o 
   4   4   6       38.78       39.54      2.42 o 
  -6   5   6        0.90        1.35      4.84 o 
  -5   5   6        0.06       -2.33      3.94 o 
  -4   5   6        6.92        4.32      3.74 o 
  -3   5   6      187.25      184.06     19.98 o 
  -2   5   6      118.37      126.79      3.97 o 
  -1   5   6       14.36       16.71      1.75 o 
   0   5   6        1.51        5.64      1.76 o 
   1   5   6        0.08       -1.02      1.63 o 
   2   5   6       44.86       39.86      1.84 o 
   3   5   6       39.02       40.45      1.99 o 
  -6   6   6       13.45       18.31      5.16 o 
  -5   6   6      163.47      176.55      5.35 o 
  -4   6   6       12.66        9.95      3.90 o 
  -3   6   6        9.67       10.56      2.42 o 
  -2   6   6      211.96      236.25     12.82 o 
  -1   6   6       93.07       94.15      2.02 o 
   0   6   6       30.39       26.75      1.96 o 
   1   6   6       16.02       16.67      1.67 o 
   2   6   6      163.38      163.82      2.45 o 
   3   6   6        2.21        2.78      1.88 o 
  -6   7   6        0.33       -2.57      5.10 o 
  -5   7   6        0.02        0.96      4.16 o 
  -4   7   6        3.13        4.66      3.90 o 
  -3   7   6       81.90       82.55      7.82 o 
  -2   7   6      145.25      151.54      7.59 o 
  -1   7   6      271.87      305.22      6.32 o 
   0   7   6        1.46        2.50      1.85 o 
   1   7   6        1.10       -0.09      1.57 o 
   2   7   6       43.72       46.95      1.87 o 
   3   7   6       81.90       69.50      1.92 o 
  -5   8   6       66.90       72.86      4.68 o 
  -4   8   6      102.72      120.79      3.92 o 
  -3   8   6      126.55      131.11     11.79 o 
  -2   8   6      103.10      116.73      5.84 o 
  -1   8   6      524.89      551.40     13.56 o 
   0   8   6       35.04       42.09      1.94 o 
   1   8   6      145.45      150.94      2.74 o 
   2   8   6       78.60       74.19      3.11 o 
   3   8   6        4.72        6.53      1.88 o 
  -5   9   6        4.69        5.08      3.36 o 
  -4   9   6      126.45      128.75      4.62 o 
  -3   9   6       13.88       19.02      2.95 o 
  -2   9   6        0.68        2.25      2.08 o 
  -1   9   6      180.90      178.13      5.57 o 
   0   9   6       36.72       39.96      1.91 o 
   1   9   6        0.03        2.30      1.64 o 
   2   9   6       45.89       47.87      1.81 o 
   3   9   6       17.55       15.42      1.78 o 
  -5  10   6       39.00       46.92      3.76 o 
  -4  10   6       41.31       37.62      4.22 o 
  -3  10   6       12.90       13.09      2.56 o 
  -2  10   6      189.38      191.01     10.45 o 
  -1  10   6       46.19       45.02      2.09 o 
   0  10   6       15.65       18.11      1.78 o 
   1  10   6      188.50      169.24      2.23 o 
   2  10   6        2.69        0.46      2.41 o 
   3  10   6       10.19       11.74      1.89 o 
  -5  11   6       24.48       24.72      3.74 o 
  -4  11   6        4.66       -0.82      3.48 o 
  -3  11   6        3.99        7.64      2.70 o 
  -2  11   6       34.40       37.63      2.22 o 
  -1  11   6       97.63      100.22      3.07 o 
   0  11   6        0.25       -1.86      1.68 o 
   1  11   6       39.12       43.49      1.88 o 
   2  11   6        9.52       12.05      1.71 o 
   3  11   6       39.12       33.74      3.25 o 
  -5  12   6       75.35       74.79      4.84 o 
  -4  12   6        2.98        5.51      4.36 o 
  -3  12   6      174.09      187.93     22.51 o 
  -2  12   6       79.94       79.42      6.58 o 
  -1  12   6       85.51       88.65      3.22 o 
   0  12   6       80.19       84.89      2.06 o 
   1  12   6      444.79      452.32     10.98 o 
   2  12   6       20.50       16.75      1.98 o 
   3  12   6       11.71       10.42      2.21 o 
  -5  13   6        3.17        1.95      3.64 o 
  -4  13   6       74.68       82.23      4.74 o 
  -3  13   6       11.43       14.21      2.57 o 
  -2  13   6        5.07        9.58      2.67 o 
  -1  13   6       97.48       97.42      4.54 o 
   0  13   6      289.68      278.04     10.04 o 
   1  13   6        3.36        6.69      1.71 o 
   2  13   6       28.87       33.59      1.80 o 
   3  13   6        0.00        0.28      2.01 o 
  -5  14   6        2.08       10.05      4.56 o 
  -4  14   6       56.47       62.15      3.86 o 
  -3  14   6        0.28       -0.42      2.44 o 
  -2  14   6        9.78       12.46      2.17 o 
  -1  14   6       61.14       65.86      3.00 o 
   0  14   6        8.46       10.75      1.92 o 
   1  14   6       12.49        6.78      1.74 o 
   2  14   6       47.59       42.86      1.98 o 
  -4  15   6        0.92        2.39      4.52 o 
  -3  15   6       60.57       53.76      2.77 o 
  -2  15   6        0.24        2.49      2.20 o 
  -1  15   6       57.67       52.88      3.26 o 
   0  15   6       29.64       35.58      3.75 o 
   1  15   6        1.04        2.95      1.76 o 
   2  15   6        9.88        8.73      2.34 o 
  -4  16   6       17.36       18.07      4.72 o 
  -3  16   6        2.95        4.46      2.41 o 
  -2  16   6       12.55       14.51      2.37 o 
  -1  16   6       15.47       15.95      2.05 o 
   0  16   6        1.74        5.49      2.05 o 
   1  16   6       12.54       13.39      1.83 o 
   2  16   6        0.28        2.07      1.95 o 
  -4  17   6       19.90       26.57      4.06 o 
  -3  17   6        4.04        6.30      2.90 o 
  -2  17   6       10.71       12.30      2.25 o 
  -1  17   6       24.62       28.58      2.57 o 
   0  17   6       31.38       27.62      2.22 o 
   1  17   6       10.77       10.90      2.06 o 
   2  17   6       19.62       14.67      2.08 o 
  -4  18   6        3.73       10.05      3.88 o 
  -3  18   6        0.42        0.79      3.29 o 
  -2  18   6        7.87        6.00      2.12 o 
  -1  18   6        0.44       -0.57      2.65 o 
   0  18   6        4.22        4.70      3.42 o 
   1  18   6        8.74        9.47      2.25 o 
  -3  19   6       21.95       27.54      4.23 o 
  -2  19   6       10.92       13.70      2.32 o 
  -1  19   6        0.31        2.03      2.09 o 
   0  19   6        7.94        8.77      2.54 o 
   1  19   6       27.16       22.93      2.27 o 
  -3  20   6       10.09       11.52      3.05 o 
  -2  20   6       15.46       20.31      2.65 o 
  -1  20   6        3.74        7.21      2.14 o 
   0  20   6       15.69       11.77      2.40 o 
  -2  21   6       18.42       20.12      2.94 o 
  -1  21   6       40.99       40.91      4.03 o 
   0  21   6        3.92        3.75      2.16 o 
  -5   1   7       68.44       64.64      4.65 o 
  -4   1   7        0.07        0.25      2.92 o 
  -3   1   7      125.37      125.55      8.50 o 
  -2   1   7        3.14        7.63      1.80 o 
  -1   1   7      245.40      265.09      2.20 o 
   0   1   7       24.49       27.02      1.86 o 
   1   1   7        0.46        3.12      1.41 o 
   2   1   7        8.63        8.27      1.81 o 
   3   1   7       44.51       40.36      2.99 o 
  -5   2   7        3.62        5.41      4.98 o 
  -4   2   7       37.30       41.92      3.21 o 
  -3   2   7      383.09      371.45     25.47 o 
  -2   2   7      664.63      691.67     11.08 o 
  -1   2   7       11.06       14.94      1.64 o 
   0   2   7       16.02       19.45      1.51 o 
   1   2   7        0.19        1.62      1.49 o 
   2   2   7        7.38       12.00      1.85 o 
   3   2   7        0.13        5.87      1.88 o 
  -5   3   7       22.69       18.37      4.62 o 
  -4   3   7      172.72      187.69      5.53 o 
  -3   3   7      126.71      125.09      9.11 o 
  -2   3   7        1.39        2.69      1.68 o 
  -1   3   7       56.65       55.03      1.83 o 
   0   3   7      365.73      364.52      3.69 o 
   1   3   7        0.01        1.85      1.78 o 
   2   3   7       63.67       63.30      4.01 o 
   3   3   7       16.61       15.72      1.84 o 
  -5   4   7        1.05        3.62      3.94 o 
  -4   4   7        4.25        4.00      3.70 o 
  -3   4   7       19.22       18.37      2.51 o 
  -2   4   7        0.15        2.99      1.83 o 
  -1   4   7       15.31       16.61      1.62 o 
   0   4   7        1.89        4.52      1.72 o 
   1   4   7        4.17        7.59      1.77 o 
   2   4   7        5.44        4.11      1.85 o 
   3   4   7       10.33        9.54      2.10 o 
  -5   5   7       25.08       29.24      4.74 o 
  -4   5   7       70.82       72.38      4.34 o 
  -3   5   7       25.70       23.54      2.57 o 
  -2   5   7        4.61        7.52      2.27 o 
  -1   5   7      183.38      181.39      4.03 o 
   0   5   7       87.49       81.63      2.06 o 
   1   5   7       15.23       12.73      1.95 o 
   2   5   7        0.36        2.74      1.86 o 
   3   5   7       88.41       70.52      4.19 o 
  -5   6   7        0.17        1.99      4.08 o 
  -4   6   7       27.25       32.75      4.00 o 
  -3   6   7      126.34      117.72      7.71 o 
  -2   6   7       99.43      103.53      6.31 o 
  -1   6   7       39.45       39.31      2.14 o 
   0   6   7      170.46      172.18      3.01 o 
   1   6   7       40.32       35.07      2.59 o 
   2   6   7       11.35        9.85      1.71 o 
  -5   7   7        2.20        2.81      4.12 o 
  -4   7   7      112.26      119.14      4.64 o 
  -3   7   7       24.34       28.41      3.23 o 
  -2   7   7       60.54       58.86      2.14 o 
  -1   7   7       17.22       16.17      1.83 o 
   0   7   7       92.64       92.91      2.03 o 
   1   7   7       22.70       23.35      1.79 o 
   2   7   7       55.43       49.29      3.83 o 
  -5   8   7       14.04       11.45      4.16 o 
  -4   8   7        4.32        4.94      3.88 o 
  -3   8   7       23.67       21.09      2.51 o 
  -2   8   7       29.70       31.75      2.51 o 
  -1   8   7        5.85        6.32      1.90 o 
   0   8   7        0.54        3.27      1.74 o 
   1   8   7       46.65       42.92      1.85 o 
   2   8   7        4.47        6.96      1.79 o 
  -5   9   7        0.85        2.25      3.48 o 
  -4   9   7       31.98       30.97      4.12 o 
  -3   9   7       58.53       57.61      3.50 o 
  -2   9   7        5.45        4.21      2.21 o 
  -1   9   7      133.21      124.15      3.99 o 
   0   9   7        1.11        4.18      1.86 o 
   1   9   7       23.82       21.13      1.79 o 
   2   9   7       10.34        9.34      1.80 o 
  -5  10   7        3.07        3.01      4.32 o 
  -4  10   7        0.25        1.21      3.90 o 
  -3  10   7        5.59        8.55      2.43 o 
  -2  10   7       71.30       64.69      3.66 o 
  -1  10   7        0.59        1.01      1.88 o 
   0  10   7       27.50       24.89      2.20 o 
   1  10   7        1.19       -1.26      2.50 o 
   2  10   7       34.40       31.32      2.00 o 
  -4  11   7       37.74       38.28      3.62 o 
  -3  11   7       19.14       21.28      2.85 o 
  -2  11   7        0.41       -0.30      2.05 o 
  -1  11   7       28.62       36.77      2.01 o 
   0  11   7       31.29       28.71      2.09 o 
   1  11   7       13.08       13.52      1.79 o 
   2  11   7       30.05       23.57      2.04 o 
  -4  12   7        0.44       -0.78      4.06 o 
  -3  12   7       10.33        8.33      2.84 o 
  -2  12   7       13.20       15.30      2.05 o 
  -1  12   7        8.64       10.71      2.19 o 
   0  12   7        7.61       12.47      2.90 o 
   1  12   7        6.98        3.72      2.55 o 
   2  12   7       13.57       11.22      1.98 o 
  -4  13   7       21.24       18.79      3.62 o 
  -3  13   7       28.78       35.56      4.13 o 
  -2  13   7        2.98        4.50      2.09 o 
  -1  13   7        8.23        5.69      1.89 o 
   0  13   7        0.35        2.72      2.39 o 
   1  13   7       69.93       68.38      3.09 o 
  -4  14   7       15.02       14.83      3.72 o 
  -3  14   7       75.78       72.82      3.26 o 
  -2  14   7        8.68        9.81      2.15 o 
  -1  14   7       11.36       15.47      3.25 o 
   0  14   7        6.94        5.61      1.98 o 
   1  14   7       20.53       22.99      2.55 o 
  -3  15   7        0.04        1.24      2.54 o 
  -2  15   7        9.81       10.74      2.13 o 
  -1  15   7       15.54       14.67      2.72 o 
   0  15   7        8.23        8.13      1.90 o 
   1  15   7        4.32        3.13      1.98 o 
  -3  16   7        0.49        0.71      2.41 o 
  -2  16   7       71.23       69.69      7.70 o 
  -1  16   7        5.95        6.90      2.20 o 
   0  16   7       11.49       13.30      2.02 o 
   1  16   7       21.99       17.97      2.73 o 
  -3  17   7        5.92        4.91      2.71 o 
  -2  17   7        1.36        0.87      2.40 o 
  -1  17   7       14.41       18.05      2.25 o 
   0  17   7       74.65       64.79      2.35 o 
  -2  18   7        2.67        1.80      2.31 o 
  -1  18   7        3.02        4.15      2.18 o 
  -4   0   8       88.61       73.49     11.25 o 
  -3   0   8        2.89        2.09      2.89 o 
  -2   0   8        8.50        7.83      2.67 o 
  -1   0   8       82.20       86.16      2.50 o 
   0   0   8      204.78      195.30      3.05 o 
   1   0   8        2.18        4.62      2.35 o 
  -4   1   8        1.24        0.72      2.46 o 
  -3   1   8        4.74        5.09      2.05 o 
  -2   1   8       24.36       24.31      1.95 o 
  -1   1   8       16.22       16.56      1.63 o 
   0   1   8       14.34       11.69      1.55 o 
   1   1   8       19.33       18.71      1.62 o 
  -4   2   8        0.07        1.25      2.40 o 
  -3   2   8       49.00       46.91      2.22 o 
  -2   2   8       68.88       69.10      1.99 o 
  -1   2   8        3.98        5.54      1.68 o 
   0   2   8       14.08       12.60      1.60 o 
   1   2   8       53.58       46.19      2.06 o 
  -4   3   8       27.64       25.59      2.98 o 
  -3   3   8        9.58        9.36      2.04 o 
  -2   3   8        0.95        2.94      1.89 o 
  -1   3   8       14.22       13.54      1.54 o 
   0   3   8       30.29       27.25      1.75 o 
   1   3   8        0.02        1.63      1.78 o 
  -4   4   8       16.84       16.98      3.19 o 
  -3   4   8       14.85       15.17      2.60 o 
  -2   4   8      232.66      234.23      7.41 o 
  -1   4   8        4.13        6.53      1.89 o 
   0   4   8       41.25       35.42      1.97 o 
   1   4   8       15.68       14.26      2.06 o 
  -4   5   8        9.19        9.90      3.22 o 
  -3   5   8       27.13       24.12      2.50 o 
  -2   5   8        5.85        6.67      2.14 o 
  -1   5   8       23.97       21.64      1.82 o 
   0   5   8        0.17        1.10      1.87 o 
   1   5   8        4.00        3.13      1.91 o 
  -4   6   8        1.40        2.31      3.08 o 
  -3   6   8       38.95       34.49      2.44 o 
  -2   6   8       48.89       51.96      2.88 o 
  -1   6   8        1.76        2.56      1.90 o 
   0   6   8        5.53        9.06      1.91 o 
   1   6   8       37.53       34.72      3.74 o 
  -4   7   8        0.97        4.79      2.74 o 
  -3   7   8       18.47       13.04      2.63 o 
  -2   7   8        4.51        2.19      2.11 o 
  -1   7   8        8.76       12.29      2.03 o 
   0   7   8       23.89       19.93      1.83 o 
   1   7   8       16.70       15.45      2.00 o 
  -4   8   8       57.10       50.49      3.15 o 
  -3   8   8      150.53      133.54      7.45 o 
  -2   8   8       28.82       28.78      3.90 o 
  -1   8   8        6.47        7.12      2.08 o 
   0   8   8        0.63        2.17      1.89 o 
   1   8   8       38.53       36.29      1.93 o 
  -4   9   8        0.10        2.77      2.82 o 
  -3   9   8       35.12       32.05      2.39 o 
  -2   9   8       40.57       37.57      2.54 o 
  -1   9   8        0.46        0.76      2.28 o 
   0   9   8        6.63        8.81      2.07 o 
   1   9   8        3.80        5.38      1.91 o 
  -3  10   8        0.11       -0.18      2.45 o 
  -2  10   8       16.92       19.67      2.21 o 
  -1  10   8       43.49       45.06      2.35 o 
   0  10   8       51.06       52.26      2.04 o 
  -3  11   8        0.72        3.26      2.49 o 
  -2  11   8        3.17        5.79      2.49 o 
  -1  11   8       69.55       67.79      2.35 o 
   0  11   8        1.64        6.56      2.00 o 
  -3  12   8       82.98       74.30      7.45 o 
  -2  12   8        2.01        0.93      2.08 o 
  -1  12   8        0.63       -0.54      1.99 o 
   0  12   8       11.85       10.70      2.05 o 
  -3  13   8        0.75        1.43      6.29 o 
  -2  13   8       29.71       25.48      2.36 o 
  -1  13   8        0.90        2.81      2.03 o 
  -2  14   8        5.14        5.97      2.20 o 
  -1  14   8        3.91        4.69      2.99 o 
  -3   1   9        2.08        2.90      2.05 o 
  -2   1   9       22.34       20.44      2.07 o 
  -1   1   9       16.35       17.13      1.95 o 
  -3   2   9        0.35        2.33      2.24 o 
  -2   2   9        0.17        1.83      1.80 o 
  -1   2   9        5.14        5.23      1.71 o 
  -3   3   9       24.43       18.94      3.44 o 
  -2   3   9       44.61       36.59      2.04 o 
  -1   3   9       12.51       12.33      2.39 o 
  -2   4   9        7.78       10.59      2.10 o 
  -1   4   9       22.24       25.93      2.97 o 
  -2   5   9        6.11        6.35      2.09 o 
  -1   5   9       50.56       44.18      2.39 o 
  -2   6   9        0.02        3.04      2.78 o 
                                                 
